# Supplementary material for: Phylogenetic classification of bony fishes
Source: BMC Evol Biol. 2017 Jul 6;17:162. doi: 10.1186/s12862-017-0958-3 (PMC5501477; doi:10.1186/s12862-017-0958-3)
Supplement: Supplementary file 1 — R code (including newick file examples) used for grafting crown clades into the backbone tree. (ZIP 110 kb) [file 12862_2017_958_MOESM1_ESM.zip]

Archive with 14 entries (11 files):
- Code_Grafting/
- Code_Grafting/Backbone.tre
- __MACOSX/
- __MACOSX/Code_Grafting/
- __MACOSX/Code_Grafting/._Backbone.tre
- Code_Grafting/Chronogram_Stout_et_al_Cypriniformes.tre
- __MACOSX/Code_Grafting/._Chronogram_Stout_et_al_Cypriniformes.tre
- Code_Grafting/Code_Rescale&Graft.r
- __MACOSX/Code_Grafting/._Code_Rescale&Graft.r
- Code_Grafting/New_Backbone.tre
- __MACOSX/Code_Grafting/._New_Backbone.tre
- Code_Grafting/Phylogram_Stout_et_al_Cypriniformes_outgroups.tre
- __MACOSX/Code_Grafting/._Phylogram_Stout_et_al_Cypriniformes_outgroups.tre
- __MACOSX/._Code_Grafting
