# Supplementary material for: Phylogenetic classification of bony fishes
Source: BMC Evol Biol. 2017 Jul 6;17:162. doi: 10.1186/s12862-017-0958-3 (PMC5501477; doi:10.1186/s12862-017-0958-3)
Supplement: Supplementary file 1 — R code (including newick file examples) used for grafting crown clades into the backbone tree. (ZIP 110 kb) [file 12862_2017_958_MOESM1_ESM.zip › Code_Grafting/Chronogram_Stout_et_al_Cypriniformes.tre]

(Gyrinocheilidae_Gyrinocheilus_aymonieri_I2728-AUF5008:99.3,((Catostomidae_Ictiobus_niger_I2706-187:32.76795664,((Catostomidae_Thoburnia_rhothoeca_I2703-183:11.13981672,Catostomidae_Thoburnia_atripinnis_I2702-182:11.13981672):9.026250333,((Catostomidae_Erimyzon_oblongus_I2701-181:15.16130046,Catostomidae_Minytrema_melanops_I2704-184:15.16130046):3.577140569,((Catostomidae_Catostomus_plebius_I2585-18:8.305248805,Catostomidae_Catostomus_platyrhynchus_I2575-AUF0183:8.305248805):4.110092938,((Catostomidae_Catostomus_leopoldi_I2709-190:3.449440028,Catostomidae_Catostomus_cahita_I2586-17:3.449440028):1.668114849,(Catostomidae_Catostomus_bernardini_I2603-15:3.940920017,Catostomidae_Catostomus_wigginsi_I2708-189:3.940920017):1.17663486):7.297786867):6.323099282):1.42762603):12.60188958):58.8457427,(((Botiidae_Yasuhikotakia_lecontei_I2576-JWA0285:23.07932267,Botiidae_Sinibotia_robusta_I2631-25:23.07932267):45.76608767,(Vaillantellidae_Vaillantella_maassi_I2716-104:65.30809539,(((Cobitidae_Lepidocephalichthys_hasselti_I2618-111:32.99894027,Cobitidae_Pangio_anguillaris_I2600-48:32.99894027):6.56411903,(Cobitidae_Acantopsis_sp_I2577-JWA0327:36.99533531,(Cobitidae_Cobitis_biwae_I2683-160:18.92254847,Cobitidae_Misgurnus_bipartitus_I2643-82:18.92254847):18.07278683):2.567723998):20.21660633,((Balitoridae_Homaloptera_ogilvei_I2666-107:38.1538566,(Gastromyzontidae_Pseudogastromyzon_myersi_I2628-10:10.79341868,Gastromyzontidae_Beaufortia_kweichowensis_I2605-44:10.79341868):27.36043792):16.21407333,(Nemacheilidae_Lefua_echigonia_I2674-103:36.43237221,(Nemacheilidae_Schistura_fasciolata_I2662-94:33.58772566,(Nemacheilidae_Nemacheilus_corica_I2629-14:20.26424389,Nemacheilidae_Acanthocobitis_botia_I2718-54:20.26424389):13.32348177):2.844646555):17.93555772):5.411735702):5.528429755):3.537314953):20.38282147,(Paedocypridae_Paedocypris_spfrank_I2727-206:82.68841664,((((Cyprinidae_Schismatorhynchos_nukta_I2590-64:27.10433234,(Cyprinidae_Cirrhinus_microlepis_I2651-131:23.83744702,(Cyprinidae_Cirrhinus_cirrhosus_I2606-27:22.04298271,(Cyprinidae_Labeo_senegalensis_I2642-79:12.41149877,(Cyprinidae_Catla_catla_I2601-45:9.951342193,Cyprinidae_Labeo_rohita_I2658-138:9.951342193):2.460156573):9.631483945):1.794464307):3.266885317):17.00826116,(((Cyprinidae_Akrokolioplax_bicornis_I2693-170:7.279055027,Cyprinidae_Crossocheilus_latius_I2625-5:7.279055027):18.52717738,(Cyprinidae_Placocheilus_dulongensis_I2694-173:19.900728,(Cyprinidae_Garra_flavatra_I2607-32:16.44498608,(Cyprinidae_Garra_waterloti_I2609-89:6.915210904,Cyprinidae_Garra_rufa_I2637-60:6.915210904):9.529775179):3.455741913):5.905504416):11.3704486,((Cyprinidae_Crossocheilus_reticulatus_I2654-134:24.59392955,Cyprinidae_Lobocheilos_melanotaenia_I2667-140:24.59392955):1.244925569,((Cyprinidae_Barbichthys_laevis_I2665-102:23.69399277,Cyprinidae_Henicorhynchus_siamensis_I2678-154:23.69399277):1.581539908,(Cyprinidae_Osteochilus_hasseltii_I2671-144:22.53816542,Cyprinidae_Labiobarbus_lineatus_I2692-169:22.53816542):2.737367261):0.5633224419):11.33782589):6.935912483):13.33764778,((Cyprinidae_Catlocarpio_siamensis_I2650-130:40.79354723,Cyprinidae_Probarbus_jullieni_I2672-145:40.79354723):13.97080742,((Cyprinidae_Carassioides_acuminatus_I2592-57:27.62176889,Cyprinidae_Cyprinus_carpio_I2598-58:27.62176889):19.89395383,((Cyprinidae_Chagunius_chagunio_I2591-46:40.5421107,(Cyprinidae_Spinibarbus_caldwelli_I2717-51:36.18415546,(Cyprinidae_Acrossocheilus_monticola_I2663-96:33.17052925,((Cyprinidae_Gymnodiptychus_integrigymnatus_I2660-171:29.77014867,(Cyprinidae_Schizothorax_dulongensis_I2695-174:25.23785356,Cyprinidae_Percocypris_retrodorsalis_I2673-172:25.23785356):4.532295116):1.148785787,((Cyprinidae_Tor_tambroides_I2719-52:11.19389408,Cyprinidae_Barbus_compiniei_I2614-41:11.19389408):15.97182875,(Cyprinidae_Cyprinion_semiplotum_I2656-136:25.36794043,(Cyprinidae_Barbus_barbus_I2587-13:20.1944085,Cyprinidae_Capoeta_aculeata_I2615-105:20.1944085):5.173531931):1.797782397):3.753211631):2.251594791):3.01362621):4.357955243):1.217184712,((Cyprinidae_Oreichthys_cosuatis_I2627-9:34.74802018,((Cyprinidae_Puntius_fasciatus_I2594-11:29.04241114,Cyprinidae_Puntius_filamentosus_I2645-125:29.04241114):1.707165978,((Cyprinidae_Rohtee_ogilbii_I2688-165:28.52766151,Cyprinidae_Hampala_dispar_I2574-JWA0396:28.52766151):1.771225416,(Cyprinidae_Puntius_sophore_I2713-49:27.71061381,Cyprinidae_Puntius_nigrofasciatus_I2646-126:27.71061381):2.588273115):0.4506901874):3.998443068):5.62536775,((Cyprinidae_Barbonymus_schwanenfeldii_I2619-114:29.50443672,(Cyprinidae_Cyclocheilichthys_enoplos_I2655-135:21.88001314,(Cyprinidae_Cosmochilus_harmandi_I2653-133:20.18684466,Cyprinidae_Amblyrhynchichthys_truncatus_I2649-129:20.18684466):1.693168479):7.624423573):1.489654679,(Cyprinidae_Discherodontus_ashmeadi_I2636-31:27.73848064,((Cyprinidae_Sawbwa_resplendens_I2639-63:20.36748578,Cyprinidae_Poropuntius_normani_I2714-36:20.36748578):4.654961071,(Cyprinidae_Barbonymus_gonionotus_I2622-120:20.22875377,Cyprinidae_Mystacoleucus_marginatus_I2670-143:20.22875377):4.793693077):2.71603379):3.255610757):9.37929654):1.38590748):5.756427308):7.248631927):2.685886623):13.80177964,((Esomidae_Esomus_danricus_I2613-99:66.00981801,((Danionidae_Amblypharyngodon_mola_I2632-26:43.58269972,(Danionidae_Horadandia_atukorali_I2675-115:34.3216483,(Danionidae_Rasbora_pauciperforata_I2721-MTD031:22.5746796,(Danionidae_Rasbora_borapetensis_I2554-MTD027:15.80561258,Danionidae_Rasbora_rubrodorsalis_I2635-30:15.80561258):6.769067015):11.7469687):9.261051425):21.03467674,(((Danionidae_Opsarius_koratensis_I2638-61:3.251799279,Danionidae_Opsarius_koratensis_I2556-MTD030:3.251799279):35.34405516,((Danionidae_Securicula_gora_I2680-157:19.55973936,Danionidae_Salmostoma_phulo_I2664-100:19.55973936):16.49316585,((Danionidae_Barilius_tilio_I2553-MTD025:15.49241336,Danionidae_Barilius_pulchellus_I2710-191:15.49241336):0.8385904916,(Danionidae_Raiamas_senegalensis_I2722-AUF5433:11.12891721,(Danionidae_Chelaethiops_bibie_I2677-153:9.967695001,(Danionidae_Opsaridium_ubangiense_I2551-MTD021:9.302293936,Danionidae_Leptocypris_niloticus_I2679-155:9.302293936):0.6654010641):1.161222205):5.202086641):19.72190136):2.542949222):24.03003604,((Danionidae_Danionella_mirifica_I2657-137:0.1630709293,Danionidae_Danionella_priapus_I2539-MTD007:0.1630709293):57.2440699,((Danionidae_Danio_feegradei_I2633-28:23.66186499,(Danionidae_Danio_margaritatus_I2549-MTD017:20.08425696,(Danionidae_Danio_tinwini_I2550-MTD018:15.03286798,Danionidae_Danio_rerio_I9999-REFERENCE:15.03286798):5.051388975):3.577608036):24.43355525,((Danionidae_Microrasbora_nana_I2620-117:3.523623877,Danionidae_Microdevario_kubotai_I2612-98:3.523623877):29.25167093,((Danionidae_Microrasbora_rubescens_I2542-MTD010:21.7385715,(Danionidae_Devario_aequipinnatus_I2555-MTD029:17.19729187,Danionidae_Inlecypris_auropurpurea_I2626-7:17.19729187):4.541279627):9.346243866,(Danionidae_Chela_dadiburjori_I2682-159:26.66497363,(Danionidae_Chela_cachius_I2546-MTD014:22.66883953,(Danionidae_Laubuca_laubuca_I2543-MTD011:13.98737397,Danionidae_Chela_caeruleostigmata_I2634-29:13.98737397):8.681465564):3.996134095):4.419841739):1.690479444):15.32012543):9.311720582):5.218749649):1.991485986):1.392441548):4.420236323,(Sundadanidae_Sundadanio_axelrodi_I2621-118:68.18797995,((((Xenocyprididae_Zacco_sieboldii2_I2690-167:18.09867483,Xenocyprididae_Zacco_temmincki_I2691-168:18.09867483):4.661618536,(Xenocyprididae_Opsariichthys_bidens_I2720-71:10.4814594,Xenocyprididae_Zacco_platypus_I2689-166:10.4814594):12.27883397):24.32822096,(((Xenocyprididae_Hemigrammocypris_rasborella_I2659-33:19.71875978,Xenocyprididae_Metzia_lineata_I2599-62:19.71875978):22.05114665,(Xenocyprididae_Parachela_siamensis_I2630-24:35.14950719,(Xenocyprididae_Albulichthys_albuloides_I2648-128:9.444759873,Xenocyprididae_Nicholsicypris_normalis_I2644-124:9.444759873):25.70474732):6.620399235):2.660002056,(Xenocyprididae_Paralaubuca_sp_I2611-92:39.27419882,((Xenocyprididae_Hypophthalmichthys_molitrix_I2588-69:26.5146402,(Xenocyprididae_Parabramis_pekinensis2_I2640-72:12.11701891,Xenocyprididae_Chanodichthys_erythropterus_I2617-110:12.11701891):14.39762129):6.827182232,(Xenocyprididae_Squaliobarbus_curriculus_I2641-76:27.59545616,(Xenocyprididae_Ctenopharyngodon_idella_I2596-66:25.99123527,Xenocyprididae_Elopichthys_bambusa_I2593-59:25.99123527):1.604220883):5.746366275):5.932376388):5.155709661):2.658605845):8.563610093,((Acheilognathidae_Acheilognathus_tonkinensis_I2578-CCS0001:51.23804935,(Gobionidae_Squalidus_chankaensissubsp_I2676-147:40.87724236,((Gobionidae_Abbottina_rivularis2_I2681-158:29.00425033,(Gobionidae_Romanogobio_albipinnatus_I2699-178:17.48280065,Gobionidae_Gobio_gobio_I2697-176:17.48280065):11.52144968):4.649198055,(Gobionidae_Rhinogobio_typus_I2604-73:32.88463712,((Gobionidae_Gnathopogon_strigatus_I2623-123:24.60535302,Gobionidae_Coreoleuciscus_splendidus_I2652-132:24.60535302):5.570276253,(Gobionidae_Pseudorasbora_parva_I2686-163:19.81398821,Gobionidae_Pungtungia_herzi2_I2687-164:19.81398821):10.36164106):2.709007847):0.7688112667):7.223793976):10.36080698):1.750715191,(Tanichthyidae_Tanichthys_micagemmae_I2715-101:50.9317178,((Leuciscidae_Notemigonus_crysoleucas_I2566-CKR1213:24.11400469,(Leuciscidae_Leuciscus_leuciscus_I2698-177:22.26508368,((Leuciscidae_Alburnus_alburnus_I2696-175:9.048929011,Leuciscidae_Leuciscus_lepidus_I2616-106:9.048929011):12.29115551,(Leuciscidae_Alburnoides_bipunctatus_I2624-2:20.06528539,Leuciscidae_Rutilus_rutilus_I2700-179:20.06528539):1.274799133):0.9249991563):1.848921013):7.964974182,((Leuciscidae_Phoxinus_phoxinus_I2602-35:30.33219555,(Leuciscidae_Oreoleuciscus_humilis_I2684-161:12.09063362,Leuciscidae_Phoxinus_oxycephalusjouyi_I2685-162:12.09063362):18.24156193):1.042053834,((Leuciscidae_Semotilus_atromaculatus_I2572-CKR0104:29.21098099,(Leuciscidae_Chrosomus_eos_I2558-CKR0646:22.48278605,(Leuciscidae_Ptychocheilus_oregonensis_I2583-AUF0202:8.430973542,(Leuciscidae_Gila_nigrescens_I2707-188:6.683455702,Leuciscidae_Acrocheilus_alutaceus_I2582-AUF0194:6.683455702):1.74751784):14.05181251):6.72819494):1.606137629,((Leuciscidae_Richardsonius_balteatus_I2581-AUF0166:13.67279806,Leuciscidae_Clinostomus_funduloides_I2584-MT0196:13.67279806):11.06741552,((Leuciscidae_Rhinichthys_atratulus_I2571-CKR0174:18.65379817,Leuciscidae_Exoglossum_maxillingua_I2561-CKR0949:18.65379817):3.227584899,((Leuciscidae_Nocomis_biguttatus_I2565-CKR0840:17.70142505,Leuciscidae_Campostoma_anomalum_I2557-CKR0263:17.70142505):3.311928905,(Leuciscidae_Macrhybopsis_storeriana_I2564-AUF0007:16.61240761,((Leuciscidae_Phenacobius_catostomus_I2569-CKR1180:10.70521578,Leuciscidae_Erimystax_insignis_I2560-CKR1198:10.70521578):5.187374157,((Leuciscidae_Notropis_amplamala_I2567-AUF0033:10.1398291,Leuciscidae_Luxilus_chrysocephalus_I2563-CKR0137:10.1398291):1.782269372,(Leuciscidae_Lythrurus_bellus_I2573-AUF0593:11.40272006,((Leuciscidae_Hybognathus_hankinsoni_I2562-CKR0727:9.226000704,Leuciscidae_Notropis_longirostris_I2568-AUF0048:9.226000704):0.9490508112,(Leuciscidae_Hybopsis_amplops_I2712-CKR1496:9.591590662,(Leuciscidae_Opsopoeodus_emiliae_I2705-185:8.459209744,(Leuciscidae_Cyprinella_callistia_I2559-CKR1162:7.757191629,(Leuciscidae_Pimephales_vigilax_I2570-CKR1190:6.441608816,Leuciscidae_Erimonax_monachus_I2711-NCSM61165:6.441608816):1.315582813):0.7020181151):1.132380918):0.5834608527):1.227668541):0.5193784175):3.970491464):0.7198176757):4.400946341):0.8680291103):2.858830513):6.076905042):0.5571307596):0.7047294934):18.85273893):2.057046735):2.663359882):12.53585553):2.242074387):0.8219665735):11.43639574):6.539815163):2.385467534):7.686300659);
