# Supplementary material for: Phylogenetic classification of bony fishes
Source: BMC Evol Biol. 2017 Jul 6;17:162. doi: 10.1186/s12862-017-0958-3 (PMC5501477; doi:10.1186/s12862-017-0958-3)
Supplement: Supplementary file 1 — R code (including newick file examples) used for grafting crown clades into the backbone tree. (ZIP 110 kb) [file 12862_2017_958_MOESM1_ESM.zip › Code_Grafting/Code_Rescale&Graft.r]

setwd("PATH_TO_FOLDER_HERE")

require(phytools)

#Load function

#graft.subtree function that builds on Ape's bind.tree
graft.subtree <- function(Backbone, Subtree, Keynode)

	{
	branching_times_subtree <- as.list(branching.times(Subtree))
	crown_age_subtree <- branching_times_subtree[[1]]
	grafted_tree <- bind.tree(Backbone, Subtree, where = Keynode, position = crown_age_subtree, interactive = FALSE)
	grafted_tree <- drop.tip(grafted_tree, Keynode)
	return(grafted_tree)
	}


#Rescale

#read backbone tree - Fish Tree of Life backbone onto which the subtree (Cypriniformes) will be grafted
backbone <- read.tree("Backbone.tre")

	#Identify two tips that encompas the mrca of the subtree of interest (79 & 90 in this case)
	backbone$tip.label
	
	#Get node number
	keynode <- fastMRCA(backbone,backbone$tip.label[79],backbone$tip.label[90])
	
	#Extract clade
	subtree_backbone <- extract.clade(backbone,keynode)
	
	#Get branching times of KeyClade and save first element (i.e., crown age of clade)
	branching_times_subtree <- as.list(branching.times(subtree_backbone))
	crown_age_subtree <- branching_times_subtree[[1]]
	
#read subtree - phylogram of Cypriniformes (Stout et al., 2016) plus outgroups
	subtree_with_outgroups <- read.tree("Phylogram_Stout_et_al_Cypriniformes_outgroups.tre")

	#Identify two tips that encompas the mrca of the subtree of interest (4 & 172 in this case)
	subtree_with_outgroups$tip.label
	
	#Get node number
	keynode <- fastMRCA(subtree_with_outgroups,subtree$tip.label[4],subtree$tip.label[172])
	
	#Extract clade
	subtree <- extract.clade(subtree_with_outgroups,keynode)
	
	#rescale using Ape's chrono's function - Molecular Dating by Penalised Likelihood and Maximum Likelihood (outperforms chronopl)
	#Adjust lambda so the branch length patterns are similar 
	subtree_chrono <- chronos(subtree,lambda = 0.05, model = "correlated", makeChronosCalib(subtree,age.min= crown_age_subtree, age.max= crown_age_subtree, node = "root"))
	subtree_chrono$edge.length <- subtree_chrono$edge.length*crown_age_subtree
	
	#check tree - compare two trees to ensure patterns in branch length are similar - otherwise adjust lambda value
	plot(subtree_chrono)
	plot(subtree)
	
	write.tree(subtree_chrono, file= "Chronogram_Stout_et_al_Cypriniformes.tre")
	

#Graft

	#read backbone
	backbone <- read.tree("Backbone.tre")
	#read ultrametric subtree
	subtree <- read.tree("Chronogram_Stout_et_al_Cypriniformes.tre")

	
	#identify all subtree species in backbone
	backbone$tip.label
	
	#Prune all BUT the first subtree species in backbone - need to actually type tip values (79-103 in this case)
	#Empty string "c()" if backbone includes a single subtree species
	pruned_backbone <- drop.tip(backbone, c(backbone$tip.label[79:103]))
		
	#Check that the first (sole) species of subtree in backbone still has the same tip value ()
	#Ignore if backbone includes a single subtree species
	pruned_backbone$tip.label[[78]]
	
	#Create grafted tree - type tip value of subtree species (78 in this case)
	Grafted <- graft.subtree(pruned_backbone, subtree, 78)
	
	write.tree(Grafted, file= "New_Backbone.tre")
	
	
