# Supplementary material for: Phylogenetic classification of bony fishes
Source: BMC Evol Biol. 2017 Jul 6;17:162. doi: 10.1186/s12862-017-0958-3 (PMC5501477; doi:10.1186/s12862-017-0958-3)
Supplement: Supplementary file 1 — R code (including newick file examples) used for grafting crown clades into the backbone tree. (ZIP 110 kb) [file 12862_2017_958_MOESM1_ESM.zip › Code_Grafting/Phylogram_Stout_et_al_Cypriniformes_outgroups.tre]

((Callichthyidae_Callichthys_callichthys_I2724-AUF4774:0.2952597886743043,(Gymnotidae_Electrophorus_electricus_I2725-AUF3843:0.1667749906003759,Serrasalmidae_Pygocentrus_nattereri_I2726-AUF3043:0.12116275944407398):0.028719207808364518):0.09606532719061453,(Gyrinocheilidae_Gyrinocheilus_aymonieri_I2728-AUF5008:0.0930495787713117,((Catostomidae_Ictiobus_niger_I2706-187:0.00580495645533445,((Catostomidae_Thoburnia_rhothoeca_I2703-183:0.007005615088216121,Catostomidae_Thoburnia_atripinnis_I2702-182:0.00877149610823453):0.007012476178466948,((Catostomidae_Erimyzon_oblongus_I2701-181:0.024737927746280385,Catostomidae_Minytrema_melanops_I2704-184:0.013180816894371476):0.0043525748382458995,((Catostomidae_Catostomus_plebius_I2585-18:0.005119717141739467,Catostomidae_Catostomus_platyrhynchus_I2575-AUF0183:0.004727611901161256):0.00267935687014119,((Catostomidae_Catostomus_leopoldi_I2709-190:0.0023143220983263203,Catostomidae_Catostomus_cahita_I2586-17:0.0031954752766960174):0.0013613377638425255,(Catostomidae_Catostomus_bernardini_I2603-15:0.0035041807151734252,Catostomidae_Catostomus_wigginsi_I2708-189:0.003072405109585279):9.884405967093895E-4):0.006199092636093416):0.00527993312793888):0.0015002375074218137):0.013150193003601133):0.06708455625959821,(((Botiidae_Yasuhikotakia_lecontei_I2576-JWA0285:0.035285854079535606,Botiidae_Sinibotia_robusta_I2631-25:0.011512793885302436):0.05790827503419308,(Vaillantellidae_Vaillantella_maassi_I2716-104:0.08658949014783494,(((Cobitidae_Lepidocephalichthys_hasselti_I2618-111:0.08151684402451065,Cobitidae_Pangio_anguillaris_I2600-48:0.03914464833214832):0.012097105227476831,(Cobitidae_Acantopsis_sp_I2577-JWA0327:0.0566887404069197,(Cobitidae_Cobitis_biwae_I2683-160:0.018902890234422664,Cobitidae_Misgurnus_bipartitus_I2643-82:0.028256785577406858):0.02376728521196435):0.003922867625184966):0.03582881331767884,((Balitoridae_Homaloptera_ogilvei_I2666-107:0.0636774090433075,(Gastromyzontidae_Pseudogastromyzon_myersi_I2628-10:0.018919911083607566,Gastromyzontidae_Beaufortia_kweichowensis_I2605-44:0.008184127474328402):0.038412597554108266):0.026591075978709255,(Nemacheilidae_Lefua_echigonia_I2674-103:0.0780496302510055,(Nemacheilidae_Schistura_fasciolata_I2662-94:0.05188547613307605,(Nemacheilidae_Nemacheilus_corica_I2629-14:0.03392536234192116,Nemacheilidae_Acanthocobitis_botia_I2718-54:0.04981486908317853):0.027244827566962213):0.005278439654157094):0.03548339140267014):0.009849574006815229):0.009923773188834495):0.005903223565511097):0.037008997407051755,(Paedocypridae_Paedocypris_spfrank_I2727-206:0.29880274913869914,((((Cyprinidae_Schismatorhynchos_nukta_I2590-64:0.01650764442910507,(Cyprinidae_Cirrhinus_microlepis_I2651-131:0.013553277556116329,(Cyprinidae_Cirrhinus_cirrhosus_I2606-27:0.015128980583329054,(Cyprinidae_Labeo_senegalensis_I2642-79:0.009552370153984321,(Cyprinidae_Catla_catla_I2601-45:0.007708986471252906,Cyprinidae_Labeo_rohita_I2658-138:0.007690452054359606):0.0019046283318339965):0.007408905654310624):0.00129679158828632):0.0022837843052980066):0.013553924334980049,(((Cyprinidae_Akrokolioplax_bicornis_I2693-170:0.0038022820402649304,Cyprinidae_Crossocheilus_latius_I2625-5:0.00396052332462708):0.010122979714322692,(Cyprinidae_Placocheilus_dulongensis_I2694-173:0.016252228825573353,(Cyprinidae_Garra_flavatra_I2607-32:0.02138025489446327,(Cyprinidae_Garra_waterloti_I2609-89:0.00763655644107026,Cyprinidae_Garra_rufa_I2637-60:0.005318283268688186):0.009211295171015429):0.0037328711201892496):0.00543269547428958):0.009184375068816973,((Cyprinidae_Crossocheilus_reticulatus_I2654-134:0.02342158429123987,Cyprinidae_Lobocheilos_melanotaenia_I2667-140:0.02546964971218656):0.0012335317768413887,((Cyprinidae_Barbichthys_laevis_I2665-102:0.022339532778179176,Cyprinidae_Henicorhynchus_siamensis_I2678-154:0.02436754996331671):0.0015657434411250005,(Cyprinidae_Osteochilus_hasseltii_I2671-144:0.02567555287508054,Cyprinidae_Labiobarbus_lineatus_I2692-169:0.02123630229417849):0.0028186019241913354):5.645295318041282E-4):0.011177985811085554):0.00676379866265215):0.015117613598679016,((Cyprinidae_Catlocarpio_siamensis_I2650-130:0.0023701186068523787,Cyprinidae_Probarbus_jullieni_I2672-145:0.0022858302411868582):0.005018514986635338,((Cyprinidae_Carassioides_acuminatus_I2592-57:0.011027477823256405,Cyprinidae_Cyprinus_carpio_I2598-58:0.004681643617199875):0.0038911811387116677,((Cyprinidae_Chagunius_chagunio_I2591-46:0.03292750497700179,(Cyprinidae_Spinibarbus_caldwelli_I2717-51:0.004344825318443291,(Cyprinidae_Acrossocheilus_monticola_I2663-96:0.014006334217461808,((Cyprinidae_Gymnodiptychus_integrigymnatus_I2660-171:0.03375955461174838,(Cyprinidae_Schizothorax_dulongensis_I2695-174:0.011304146904425254,Cyprinidae_Percocypris_retrodorsalis_I2673-172:0.010389341250876549):0.002392747595958452):8.713927555942079E-4,((Cyprinidae_Tor_tambroides_I2719-52:0.0024060865394026805,Cyprinidae_Barbus_compiniei_I2614-41:8.864996698101745E-4):0.0015876574400882977,(Cyprinidae_Cyprinion_semiplotum_I2656-136:0.010360561651914851,(Cyprinidae_Barbus_barbus_I2587-13:0.0018757814214944643,Cyprinidae_Capoeta_aculeata_I2615-105:6.063271937174815E-4):7.515166356591711E-4):5.449145031995351E-4):0.0012500509341569857):0.00130164735037921):0.0016675519039304058):0.0023708746651463345):9.833619751267596E-4,((Cyprinidae_Oreichthys_cosuatis_I2627-9:0.04344070719503032,((Cyprinidae_Puntius_fasciatus_I2594-11:0.03145467687897293,Cyprinidae_Puntius_filamentosus_I2645-125:0.01985641051371714):0.0016492591671340101,((Cyprinidae_Rohtee_ogilbii_I2688-165:0.019564423283742326,Cyprinidae_Hampala_dispar_I2574-JWA0396:0.02192499028519698):0.0015473162769131393,(Cyprinidae_Puntius_sophore_I2713-49:0.049784640737630545,Cyprinidae_Puntius_nigrofasciatus_I2646-126:0.0459995992210543):0.004085752621780435):5.454096207755721E-4):0.004611290335266769):0.006757583357637986,((Cyprinidae_Barbonymus_schwanenfeldii_I2619-114:0.015665608769431977,(Cyprinidae_Cyclocheilichthys_enoplos_I2655-135:0.009681076430993717,(Cyprinidae_Cosmochilus_harmandi_I2653-133:0.011087724928869969,Cyprinidae_Amblyrhynchichthys_truncatus_I2649-129:0.015648567682922065):0.0010904475889122413):0.00451373580176984):0.0010007497252208259,(Cyprinidae_Discherodontus_ashmeadi_I2636-31:0.02214348985697722,((Cyprinidae_Sawbwa_resplendens_I2639-63:0.020575128005678258,Cyprinidae_Poropuntius_normani_I2714-36:0.00491772882981952):0.0032710190371955956,(Cyprinidae_Barbonymus_gonionotus_I2622-120:0.012861454811612119,Cyprinidae_Mystacoleucus_marginatus_I2670-143:0.01602168097107749):0.0035128195815630797):0.002114358533528357):0.0027568721798686413):0.008493524570944494):0.0014947281321925927):0.006102998353353663):0.0066959983420028365):0.0028281993950560434):0.023392498654541866,((Esomidae_Esomus_danricus_I2613-99:0.12183587709155648,((Danionidae_Amblypharyngodon_mola_I2632-26:0.05610590531228118,(Danionidae_Horadandia_atukorali_I2675-115:0.044320847420931585,(Danionidae_Rasbora_pauciperforata_I2721-MTD031:0.033306022234918575,(Danionidae_Rasbora_borapetensis_I2554-MTD027:0.018792072156729376,Danionidae_Rasbora_rubrodorsalis_I2635-30:0.02203452441354676):0.008935886138721594):0.01645804061139893):0.012813488465019902):0.030660142992469032,(((Danionidae_Opsarius_koratensis_I2638-61:0.002648189995455998,Danionidae_Opsarius_koratensis_I2556-MTD030:0.004225096316886955):0.03865944418753378,((Danionidae_Securicula_gora_I2680-157:0.01512035475623661,Danionidae_Salmostoma_phulo_I2664-100:0.020935004399172497):0.0159126808780987,((Danionidae_Barilius_tilio_I2553-MTD025:0.014253287536769787,Danionidae_Barilius_pulchellus_I2710-191:0.012813580453915443):7.654185224973245E-4,(Danionidae_Raiamas_senegalensis_I2722-AUF5433:0.008719737425608151,(Danionidae_Chelaethiops_bibie_I2677-153:0.013227087836246034,(Danionidae_Opsaridium_ubangiense_I2551-MTD021:0.008194210341923355,Danionidae_Leptocypris_niloticus_I2679-155:0.009148545940156608):6.505752094143715E-4):0.001289783941588402):0.005092127385268038):0.019811266440116097):0.002787944652557511):0.03172554544034416,((Danionidae_Danionella_mirifica_I2657-137:6.757237096468144E-4,Danionidae_Danionella_priapus_I2539-MTD007:5.433448698529533E-4):0.2161205438084066,((Danionidae_Danio_feegradei_I2633-28:0.025106074098886978,(Danionidae_Danio_margaritatus_I2549-MTD017:0.02869443655211098,(Danionidae_Danio_tinwini_I2550-MTD018:0.021342035459811844,Danionidae_Danio_rerio_I9999-REFERENCE:0.024724855779782683):0.007677387703541928):0.00524507354959351):0.034562904375071306,((Danionidae_Microrasbora_nana_I2620-117:0.007046582589000737,Danionidae_Microdevario_kubotai_I2612-98:0.0053518306984998406):0.05184022228411229,((Danionidae_Microrasbora_rubescens_I2542-MTD010:0.021285132791700623,(Danionidae_Devario_aequipinnatus_I2555-MTD029:0.01931623337302381,Danionidae_Inlecypris_auropurpurea_I2626-7:0.015256610619564667):0.00472676318075671):0.01047124633524452,(Danionidae_Chela_dadiburjori_I2682-159:0.0400633476391931,(Danionidae_Chela_cachius_I2546-MTD014:0.034322859807237045,(Danionidae_Laubuca_laubuca_I2543-MTD011:0.016781011892135732,Danionidae_Chela_caeruleostigmata_I2634-29:0.02322807731515769):0.012618778572434302):0.005949072847546955):0.0065624738949894516):0.0024206381401214398):0.026090585494180824):0.017441738885625564):0.013629555977807998):0.0039214740369420634):0.0025638285955947695):0.008800516984328181,(Sundadanidae_Sundadanio_axelrodi_I2621-118:0.12791987072320007,((((Xenocyprididae_Zacco_sieboldii2_I2690-167:0.007072200745979849,Xenocyprididae_Zacco_temmincki_I2691-168:0.005861220509528996):0.001991383509690019,(Xenocyprididae_Opsariichthys_bidens_I2720-71:0.008387232266495421,Xenocyprididae_Zacco_platypus_I2689-166:0.00471413474246886):0.007856333957155558):0.015006959659973158,(((Xenocyprididae_Hemigrammocypris_rasborella_I2659-33:0.013026910034937209,Xenocyprididae_Metzia_lineata_I2599-62:0.01033596381499529):0.01420609999961638,(Xenocyprididae_Parachela_siamensis_I2630-24:0.0265886794660551,(Xenocyprididae_Albulichthys_albuloides_I2648-128:0.006408251101736555,Xenocyprididae_Nicholsicypris_normalis_I2644-124:0.006056735380586921):0.01776651983887218):0.004803810299001148):0.0018839940614282843,(Xenocyprididae_Paralaubuca_sp_I2611-92:0.026977239808487673,((Xenocyprididae_Hypophthalmichthys_molitrix_I2588-69:0.010319658532150298,(Xenocyprididae_Parabramis_pekinensis2_I2640-72:0.004637778570224224,Xenocyprididae_Chanodichthys_erythropterus_I2617-110:0.0078023940010476175):0.006619945944754355):0.002400876008808929,(Xenocyprididae_Squaliobarbus_curriculus_I2641-76:0.011516873797244129,(Xenocyprididae_Ctenopharyngodon_idella_I2596-66:0.008493944659174595,Xenocyprididae_Elopichthys_bambusa_I2593-59:0.012173745683966158):6.435537290300673E-4):0.002348578426306491):0.002456352734545001):0.0030951865969067135):0.001958955827466588):0.007682895416798741,((Acheilognathidae_Acheilognathus_tonkinensis_I2578-CCS0001:0.04427397748516506,(Gobionidae_Squalidus_chankaensissubsp_I2676-147:0.0278226271579084,((Gobionidae_Abbottina_rivularis2_I2681-158:0.02325241220281507,(Gobionidae_Romanogobio_albipinnatus_I2699-178:0.008429693102149612,Gobionidae_Gobio_gobio_I2697-176:0.009020634206209853):0.00607284300737921):0.0031468797890706673,(Gobionidae_Rhinogobio_typus_I2604-73:0.01672054407654116,((Gobionidae_Gnathopogon_strigatus_I2623-123:0.012635566567601073,Gobionidae_Coreoleuciscus_splendidus_I2652-132:0.009939365764261854):0.002784152085310409,(Gobionidae_Pseudorasbora_parva_I2686-163:0.01942274089151276,Gobionidae_Pungtungia_herzi2_I2687-164:0.008393930026616333):0.00732141695139434):0.0016668291861335947):4.711488048247585E-4):0.005108567066880923):0.008168397597228871):0.0016412104743882515,(Tanichthyidae_Tanichthys_micagemmae_I2715-101:0.06425669361959345,((Leuciscidae_Notemigonus_crysoleucas_I2566-CKR1213:0.012067620282199171,(Leuciscidae_Leuciscus_leuciscus_I2698-177:0.006265979369745151,((Leuciscidae_Alburnus_alburnus_I2696-175:0.002165845979456894,Leuciscidae_Leuciscus_lepidus_I2616-106:0.003697567667835039):0.004130798897592029,(Leuciscidae_Alburnoides_bipunctatus_I2624-2:0.007761106741057744,Leuciscidae_Rutilus_rutilus_I2700-179:0.004726048939747848):4.1687779827150013E-4):3.316187497521574E-4):7.572909277897242E-4):0.004725945328561267,((Leuciscidae_Phoxinus_phoxinus_I2602-35:0.014288599896947113,(Leuciscidae_Oreoleuciscus_humilis_I2684-161:0.006207924174096168,Leuciscidae_Phoxinus_oxycephalusjouyi_I2685-162:0.007143120630693044):0.010171150917297932):5.985800279219947E-4,((Leuciscidae_Semotilus_atromaculatus_I2572-CKR0104:0.014933170529205285,(Leuciscidae_Chrosomus_eos_I2558-CKR0646:0.011823472895356792,(Leuciscidae_Ptychocheilus_oregonensis_I2583-AUF0202:0.002120928507087669,(Leuciscidae_Gila_nigrescens_I2707-188:0.00275726140629371,Leuciscidae_Acrocheilus_alutaceus_I2582-AUF0194:0.0021265326243751544):6.348794382923386E-4):0.004889071912201668):0.0031313836924251447):8.404337952785865E-4,((Leuciscidae_Richardsonius_balteatus_I2581-AUF0166:0.0033430728155710646,Leuciscidae_Clinostomus_funduloides_I2584-MT0196:0.0037515251463071933):0.003042112541277483,((Leuciscidae_Rhinichthys_atratulus_I2571-CKR0174:0.0044318107181618134,Leuciscidae_Exoglossum_maxillingua_I2561-CKR0949:0.004022424630748446):0.0010216789847072997,((Leuciscidae_Nocomis_biguttatus_I2565-CKR0840:0.006873003644720119,Leuciscidae_Campostoma_anomalum_I2557-CKR0263:0.013092091295979174):0.0019400371955522015,(Leuciscidae_Macrhybopsis_storeriana_I2564-AUF0007:0.008060084774798991,((Leuciscidae_Phenacobius_catostomus_I2569-CKR1180:0.011221464442624693,Leuciscidae_Erimystax_insignis_I2560-CKR1198:0.00929187894168943):0.004843376305379655,((Leuciscidae_Notropis_amplamala_I2567-AUF0033:0.008478643808308702,Leuciscidae_Luxilus_chrysocephalus_I2563-CKR0137:0.00558081866265321):0.0013345070610753086,(Leuciscidae_Lythrurus_bellus_I2573-AUF0593:0.008461010734378584,((Leuciscidae_Hybognathus_hankinsoni_I2562-CKR0727:0.011440835950169885,Leuciscidae_Notropis_longirostris_I2568-AUF0048:0.009063833552497557):0.0010396007025808632,(Leuciscidae_Hybopsis_amplops_I2712-CKR1496:0.007680826970281134,(Leuciscidae_Opsopoeodus_emiliae_I2705-185:0.015958854845910385,(Leuciscidae_Cyprinella_callistia_I2559-CKR1162:0.007603549701030797,(Leuciscidae_Pimephales_vigilax_I2570-CKR1190:0.009115736128824806,Leuciscidae_Erimonax_monachus_I2711-NCSM61165:0.007011006077397741):0.001637688010722787):8.336055053743091E-4):0.0016441003416897298):6.629113393073498E-4):0.001343973991214139):4.8727616796603114E-4):0.0036272728568489997):6.373411925618093E-4):0.0032514999358122985):5.648461599463988E-4):0.0015997587784732491):0.0033946776409227815):3.4199624404142347E-4):5.073917969628805E-4):0.01756336053424888):0.002346588054913731):0.003125875912343821):0.017111460086370166):0.004010956681402457):0.0017457153032938992):0.028845644092100078):0.019751875163587295):0.005759690926600356):0.015658249132955826):0.09606532719061453);
