# Supplementary material for: Phylogenetic classification of bony fishes
Source: BMC Evol Biol. 2017 Jul 6;17:162. doi: 10.1186/s12862-017-0958-3 (PMC5501477; doi:10.1186/s12862-017-0958-3)
Supplement: Supplementary file 4 — Spreadsheet with the complete classification. (XLSX 130 kb) [file 12862_2017_958_MOESM4_ESM.xlsx]

## Sheet: CLASSIFICATION_V4
Phylogenetic_Order	Megaclass	Superclass	Class	Subclass	Infraclass	Megacohort	Supercohort	Cohort	Subcohort	Infracohort	Section	Subsection	Division	Subdivision	Series	Subseries	Superorder	Order	Suborder	Infraorder	Family	Validity	Examined/not examined	Monophyly
Clade01a	Osteichthyes	Sarcopterygii	Coelacanthimorpha															Coelacanthiformes			Latimeriidae	Valid	Examined	Monotypic*
Clade01b	Osteichthyes	Sarcopterygii	Dipnotetrapodomorpha	Dipnomorpha														Ceratodontiformes	Lepidosirenoidei		Lepidosirenidae	Valid	Examined	Monotypic*
Clade01b	Osteichthyes	Sarcopterygii	Dipnotetrapodomorpha	Dipnomorpha														Ceratodontiformes	Ceratodontoidei		Neoceratodontidae	Valid	Examined	Monotypic*
Clade01b	Osteichthyes	Sarcopterygii	Dipnotetrapodomorpha	Dipnomorpha														Ceratodontiformes	Lepidosirenoidei		Protopteridae	Valid	Examined	Monotypic*
Clade02	Osteichthyes	Actinopterygii	Cladistia															Polypteriformes			Polypteridae	Valid	Examined	Yes
Clade03	Osteichthyes	Actinopterygii	Actinopteri	Chondrostei														Acipenseriformes			Acipenseridae	Valid	Examined	Yes
Clade03	Osteichthyes	Actinopterygii	Actinopteri	Chondrostei														Acipenseriformes			Polyodontidae	Valid	Examined	Monotypic*
Clade04	Osteichthyes	Actinopterygii	Actinopteri	Neopterygii	Holostei													Amiiformes			Amiidae	Valid	Examined	Monotypic*
Clade05	Osteichthyes	Actinopterygii	Actinopteri	Neopterygii	Holostei													Lepisosteiformes			Lepisosteidae	Valid	Examined	Yes
Clade06a	Osteichthyes	Actinopterygii	Actinopteri	Neopterygii	Teleostei	Elopocephalai		Elopomorpha										Elopiformes			Elopidae	Valid	Examined	Monotypic*
Clade06a	Osteichthyes	Actinopterygii	Actinopteri	Neopterygii	Teleostei	Elopocephalai		Elopomorpha										Elopiformes			Megalopidae	Valid	Examined	Monotypic*
Clade06b	Osteichthyes	Actinopterygii	Actinopteri	Neopterygii	Teleostei	Elopocephalai		Elopomorpha										Albuliformes			Albulidae	Valid	Examined	Yes
Clade06c	Osteichthyes	Actinopterygii	Actinopteri	Neopterygii	Teleostei	Elopocephalai		Elopomorpha										Notacanthiformes			Halosauridae	Valid	Examined	Yes
Clade06c	Osteichthyes	Actinopterygii	Actinopteri	Neopterygii	Teleostei	Elopocephalai		Elopomorpha										Notacanthiformes			Notacanthidae	Valid	Examined	Monotypic*
Clade06d	Osteichthyes	Actinopterygii	Actinopteri	Neopterygii	Teleostei	Elopocephalai		Elopomorpha										Anguilliformes			Colocongridae	Not validated	_	_
Clade06d	Osteichthyes	Actinopterygii	Actinopteri	Neopterygii	Teleostei	Elopocephalai		Elopomorpha										Anguilliformes			Anguillidae	Valid	Examined	Monotypic*
Clade06d	Osteichthyes	Actinopterygii	Actinopteri	Neopterygii	Teleostei	Elopocephalai		Elopomorpha										Anguilliformes			Chlopsidae	Valid	Not examined	_
Clade06d	Osteichthyes	Actinopterygii	Actinopteri	Neopterygii	Teleostei	Elopocephalai		Elopomorpha										Anguilliformes			Congridae	Valid	Examined	Monotypic*
Clade06d	Osteichthyes	Actinopterygii	Actinopteri	Neopterygii	Teleostei	Elopocephalai		Elopomorpha										Anguilliformes			Cyematidae	Valid	Not examined	_
Clade06d	Osteichthyes	Actinopterygii	Actinopteri	Neopterygii	Teleostei	Elopocephalai		Elopomorpha										Anguilliformes			Derichthyidae	Valid	Not examined	_
Clade06d	Osteichthyes	Actinopterygii	Actinopteri	Neopterygii	Teleostei	Elopocephalai		Elopomorpha										Anguilliformes			Eurypharyngidae	Valid	Examined	Monotypic*
Clade06d	Osteichthyes	Actinopterygii	Actinopteri	Neopterygii	Teleostei	Elopocephalai		Elopomorpha										Anguilliformes			Heterenchelyidae	Valid	Not examined	_
Clade06d	Osteichthyes	Actinopterygii	Actinopteri	Neopterygii	Teleostei	Elopocephalai		Elopomorpha										Anguilliformes			Monognathidae	Valid	Not examined	_
Clade06d	Osteichthyes	Actinopterygii	Actinopteri	Neopterygii	Teleostei	Elopocephalai		Elopomorpha										Anguilliformes			Moringuidae	Valid	Not examined	_
Clade06d	Osteichthyes	Actinopterygii	Actinopteri	Neopterygii	Teleostei	Elopocephalai		Elopomorpha										Anguilliformes			Muraenesocidae	Valid	Examined	Monotypic*
Clade06d	Osteichthyes	Actinopterygii	Actinopteri	Neopterygii	Teleostei	Elopocephalai		Elopomorpha										Anguilliformes			Muraenidae	Valid	Examined	Monotypic*
Clade06d	Osteichthyes	Actinopterygii	Actinopteri	Neopterygii	Teleostei	Elopocephalai		Elopomorpha										Anguilliformes			Myrocongridae	Valid	Not examined	_
Clade06d	Osteichthyes	Actinopterygii	Actinopteri	Neopterygii	Teleostei	Elopocephalai		Elopomorpha										Anguilliformes			Nemichthyidae	Valid	Examined	Monotypic*
Clade06d	Osteichthyes	Actinopterygii	Actinopteri	Neopterygii	Teleostei	Elopocephalai		Elopomorpha										Anguilliformes			Nettastomatidae	Valid	Not examined	_
Clade06d	Osteichthyes	Actinopterygii	Actinopteri	Neopterygii	Teleostei	Elopocephalai		Elopomorpha										Anguilliformes			Ophichthidae	Valid	Examined	Yes
Clade06d	Osteichthyes	Actinopterygii	Actinopteri	Neopterygii	Teleostei	Elopocephalai		Elopomorpha										Anguilliformes			Protanguillidae	Valid	Not examined	_
Clade06d	Osteichthyes	Actinopterygii	Actinopteri	Neopterygii	Teleostei	Elopocephalai		Elopomorpha										Anguilliformes			Saccopharyngidae	Valid	Examined	Monotypic*
Clade06d	Osteichthyes	Actinopterygii	Actinopteri	Neopterygii	Teleostei	Elopocephalai		Elopomorpha										Anguilliformes			Serrivomeridae	Valid	Examined	Monotypic*
Clade06d	Osteichthyes	Actinopterygii	Actinopteri	Neopterygii	Teleostei	Elopocephalai		Elopomorpha										Anguilliformes			Synaphobranchidae	Valid	Not examined	_
Clade07a	Osteichthyes	Actinopterygii	Actinopteri	Neopterygii	Teleostei	Osteoglossocephalai	Osteoglossomorpha											Hiodontiformes			Hiodontidae	Valid	Examined	Yes
Clade07b	Osteichthyes	Actinopterygii	Actinopteri	Neopterygii	Teleostei	Osteoglossocephalai	Osteoglossomorpha											Osteoglossiformes			Arapaimidae	Not validated	_	_
Clade07b	Osteichthyes	Actinopterygii	Actinopteri	Neopterygii	Teleostei	Osteoglossocephalai	Osteoglossomorpha											Osteoglossiformes			Gymnarchidae	Valid	Examined	Monotypic*
Clade07b	Osteichthyes	Actinopterygii	Actinopteri	Neopterygii	Teleostei	Osteoglossocephalai	Osteoglossomorpha											Osteoglossiformes			Mormyridae	Valid	Examined	Monotypic*
Clade07b	Osteichthyes	Actinopterygii	Actinopteri	Neopterygii	Teleostei	Osteoglossocephalai	Osteoglossomorpha											Osteoglossiformes			Notopteridae	Valid	Examined	Yes
Clade07b	Osteichthyes	Actinopterygii	Actinopteri	Neopterygii	Teleostei	Osteoglossocephalai	Osteoglossomorpha											Osteoglossiformes			Osteoglossidae	Valid	Examined	Yes
Clade07b	Osteichthyes	Actinopterygii	Actinopteri	Neopterygii	Teleostei	Osteoglossocephalai	Osteoglossomorpha											Osteoglossiformes			Pantodontidae	Valid	Examined	Monotypic*
Clade08a	Osteichthyes	Actinopterygii	Actinopteri	Neopterygii	Teleostei	Osteoglossocephalai	Clupeocephala	Otomorpha	Clupei									Clupeiformes	Denticipitoidei		Denticipitidae	Valid	Examined	Monotypic*
Clade08b	Osteichthyes	Actinopterygii	Actinopteri	Neopterygii	Teleostei	Osteoglossocephalai	Clupeocephala	Otomorpha	Clupei									Clupeiformes	Clupeoidei		Dussumieriidae	Not validated	_	_
Clade08b	Osteichthyes	Actinopterygii	Actinopteri	Neopterygii	Teleostei	Osteoglossocephalai	Clupeocephala	Otomorpha	Clupei									Clupeiformes	Clupeoidei		Sundasalangidae	Not validated	_	_
Clade08b	Osteichthyes	Actinopterygii	Actinopteri	Neopterygii	Teleostei	Osteoglossocephalai	Clupeocephala	Otomorpha	Clupei									Clupeiformes	Clupeoidei		Chirocentridae	Valid	Examined	Monotypic*
Clade08b	Osteichthyes	Actinopterygii	Actinopteri	Neopterygii	Teleostei	Osteoglossocephalai	Clupeocephala	Otomorpha	Clupei									Clupeiformes	Clupeoidei		Clupeidae	Valid	Examined	Not monophyletic; more evidence needed
Clade08b	Osteichthyes	Actinopterygii	Actinopteri	Neopterygii	Teleostei	Osteoglossocephalai	Clupeocephala	Otomorpha	Clupei									Clupeiformes	Clupeoidei		Engraulidae	Valid	Examined	Yes
Clade08b	Osteichthyes	Actinopterygii	Actinopteri	Neopterygii	Teleostei	Osteoglossocephalai	Clupeocephala	Otomorpha	Clupei									Clupeiformes	Clupeoidei		Pristigasteridae	Valid	Examined	Yes
Clade09	Osteichthyes	Actinopterygii	Actinopteri	Neopterygii	Teleostei	Osteoglossocephalai	Clupeocephala	Otomorpha	Alepocephali									Alepocephaliformes			Leptochilichthyidae	Not validated	_	_
Clade09	Osteichthyes	Actinopterygii	Actinopteri	Neopterygii	Teleostei	Osteoglossocephalai	Clupeocephala	Otomorpha	Alepocephali									Alepocephaliformes			Alepocephalidae	Valid	Examined	Not monophyletic; monophyletic in other studies
Clade09	Osteichthyes	Actinopterygii	Actinopteri	Neopterygii	Teleostei	Osteoglossocephalai	Clupeocephala	Otomorpha	Alepocephali									Alepocephaliformes			Platytroctidae	Valid	Examined	Yes
Clade10	Osteichthyes	Actinopterygii	Actinopteri	Neopterygii	Teleostei	Osteoglossocephalai	Clupeocephala	Otomorpha	Ostariophysi		Anotophysa							Gonorynchiformes			Phractolaemidae	Not validated	_	_
Clade10	Osteichthyes	Actinopterygii	Actinopteri	Neopterygii	Teleostei	Osteoglossocephalai	Clupeocephala	Otomorpha	Ostariophysi		Anotophysa							Gonorynchiformes			Chanidae	Valid	Examined	Monotypic*
Clade10	Osteichthyes	Actinopterygii	Actinopteri	Neopterygii	Teleostei	Osteoglossocephalai	Clupeocephala	Otomorpha	Ostariophysi		Anotophysa							Gonorynchiformes			Gonorynchidae	Valid	Examined	Yes
Clade10	Osteichthyes	Actinopterygii	Actinopteri	Neopterygii	Teleostei	Osteoglossocephalai	Clupeocephala	Otomorpha	Ostariophysi		Anotophysa							Gonorynchiformes			Kneriidae	Valid	Examined	Yes
Clade11a	Osteichthyes	Actinopterygii	Actinopteri	Neopterygii	Teleostei	Osteoglossocephalai	Clupeocephala	Otomorpha	Ostariophysi		Otophysa						Cypriniphysae	Cypriniformes	Gyrinocheiloidei		Gyrinocheilidae	Valid	Examined	Monotypic*
Clade11b	Osteichthyes	Actinopterygii	Actinopteri	Neopterygii	Teleostei	Osteoglossocephalai	Clupeocephala	Otomorpha	Ostariophysi		Otophysa						Cypriniphysae	Cypriniformes	Catostomoidei		Catostomidae	Valid	Examined	Yes
Clade11c	Osteichthyes	Actinopterygii	Actinopteri	Neopterygii	Teleostei	Osteoglossocephalai	Clupeocephala	Otomorpha	Ostariophysi		Otophysa						Cypriniphysae	Cypriniformes	Cobitoidei		Balitoridae	Valid	Examined	Monotypic*
Clade11c	Osteichthyes	Actinopterygii	Actinopteri	Neopterygii	Teleostei	Osteoglossocephalai	Clupeocephala	Otomorpha	Ostariophysi		Otophysa						Cypriniphysae	Cypriniformes	Cobitoidei		Barbuccidae	Valid	Not examined	_
Clade11c	Osteichthyes	Actinopterygii	Actinopteri	Neopterygii	Teleostei	Osteoglossocephalai	Clupeocephala	Otomorpha	Ostariophysi		Otophysa						Cypriniphysae	Cypriniformes	Cobitoidei		Botiidae	Valid	Examined	Yes
Clade11c	Osteichthyes	Actinopterygii	Actinopteri	Neopterygii	Teleostei	Osteoglossocephalai	Clupeocephala	Otomorpha	Ostariophysi		Otophysa						Cypriniphysae	Cypriniformes	Cobitoidei		Cobitidae	Valid	Examined	Yes
Clade11c	Osteichthyes	Actinopterygii	Actinopteri	Neopterygii	Teleostei	Osteoglossocephalai	Clupeocephala	Otomorpha	Ostariophysi		Otophysa						Cypriniphysae	Cypriniformes	Cobitoidei		Ellopostomatidae	Valid	Not examined	_
Clade11c	Osteichthyes	Actinopterygii	Actinopteri	Neopterygii	Teleostei	Osteoglossocephalai	Clupeocephala	Otomorpha	Ostariophysi		Otophysa						Cypriniphysae	Cypriniformes	Cobitoidei		Gastromyzontidae	Valid	Examined	Yes
Clade11c	Osteichthyes	Actinopterygii	Actinopteri	Neopterygii	Teleostei	Osteoglossocephalai	Clupeocephala	Otomorpha	Ostariophysi		Otophysa						Cypriniphysae	Cypriniformes	Cobitoidei		Nemacheilidae	Valid	Examined	Yes
Clade11c	Osteichthyes	Actinopterygii	Actinopteri	Neopterygii	Teleostei	Osteoglossocephalai	Clupeocephala	Otomorpha	Ostariophysi		Otophysa						Cypriniphysae	Cypriniformes	Cobitoidei		Serpenticobitidae	Valid	Not examined	_
Clade11c	Osteichthyes	Actinopterygii	Actinopteri	Neopterygii	Teleostei	Osteoglossocephalai	Clupeocephala	Otomorpha	Ostariophysi		Otophysa						Cypriniphysae	Cypriniformes	Cobitoidei		Vaillantellidae	Valid	Examined	Monotypic*
Clade11d	Osteichthyes	Actinopterygii	Actinopteri	Neopterygii	Teleostei	Osteoglossocephalai	Clupeocephala	Otomorpha	Ostariophysi		Otophysa						Cypriniphysae	Cypriniformes	Cyprinoidei		Acheilognathidae	Valid	Examined	Monotypic*
Clade11d	Osteichthyes	Actinopterygii	Actinopteri	Neopterygii	Teleostei	Osteoglossocephalai	Clupeocephala	Otomorpha	Ostariophysi		Otophysa						Cypriniphysae	Cypriniformes	Cyprinoidei		Cyprinidae	Valid	Examined	Yes
Clade11d	Osteichthyes	Actinopterygii	Actinopteri	Neopterygii	Teleostei	Osteoglossocephalai	Clupeocephala	Otomorpha	Ostariophysi		Otophysa						Cypriniphysae	Cypriniformes	Cyprinoidei		Danionidae	Valid	Examined	Yes
Clade11d	Osteichthyes	Actinopterygii	Actinopteri	Neopterygii	Teleostei	Osteoglossocephalai	Clupeocephala	Otomorpha	Ostariophysi		Otophysa						Cypriniphysae	Cypriniformes	Cyprinoidei		Gobionidae	Valid	Examined	Yes
Clade11d	Osteichthyes	Actinopterygii	Actinopteri	Neopterygii	Teleostei	Osteoglossocephalai	Clupeocephala	Otomorpha	Ostariophysi		Otophysa						Cypriniphysae	Cypriniformes	Cyprinoidei		Leptobarbidae	Valid	Not examined	_
Clade11d	Osteichthyes	Actinopterygii	Actinopteri	Neopterygii	Teleostei	Osteoglossocephalai	Clupeocephala	Otomorpha	Ostariophysi		Otophysa						Cypriniphysae	Cypriniformes	Cyprinoidei		Leuciscidae	Valid	Examined	Yes
Clade11d	Osteichthyes	Actinopterygii	Actinopteri	Neopterygii	Teleostei	Osteoglossocephalai	Clupeocephala	Otomorpha	Ostariophysi		Otophysa						Cypriniphysae	Cypriniformes	Cyprinoidei		Paedocyprididae	Valid	Examined	Monotypic*
Clade11d	Osteichthyes	Actinopterygii	Actinopteri	Neopterygii	Teleostei	Osteoglossocephalai	Clupeocephala	Otomorpha	Ostariophysi		Otophysa						Cypriniphysae	Cypriniformes	Cyprinoidei		Psilorhynchidae	Valid	Not examined	_
Clade11d	Osteichthyes	Actinopterygii	Actinopteri	Neopterygii	Teleostei	Osteoglossocephalai	Clupeocephala	Otomorpha	Ostariophysi		Otophysa						Cypriniphysae	Cypriniformes	Cyprinoidei		Sundadanionidae	Valid	Examined	Monotypic*
Clade11d	Osteichthyes	Actinopterygii	Actinopteri	Neopterygii	Teleostei	Osteoglossocephalai	Clupeocephala	Otomorpha	Ostariophysi		Otophysa						Cypriniphysae	Cypriniformes	Cyprinoidei		Tanichthyidae	Valid	Examined	Monotypic*
Clade11d	Osteichthyes	Actinopterygii	Actinopteri	Neopterygii	Teleostei	Osteoglossocephalai	Clupeocephala	Otomorpha	Ostariophysi		Otophysa						Cypriniphysae	Cypriniformes	Cyprinoidei		Tincidae	Valid	Not examined	_
Clade11d	Osteichthyes	Actinopterygii	Actinopteri	Neopterygii	Teleostei	Osteoglossocephalai	Clupeocephala	Otomorpha	Ostariophysi		Otophysa						Cypriniphysae	Cypriniformes	Cyprinoidei		Xenocyprididae	Valid	Examined	Yes
Clade12a	Osteichthyes	Actinopterygii	Actinopteri	Neopterygii	Teleostei	Osteoglossocephalai	Clupeocephala	Otomorpha	Ostariophysi		Otophysa						Characiphysae	Characiformes	Citharinoidei		Citharinidae	Valid	Examined	Yes
Clade12a	Osteichthyes	Actinopterygii	Actinopteri	Neopterygii	Teleostei	Osteoglossocephalai	Clupeocephala	Otomorpha	Ostariophysi		Otophysa						Characiphysae	Characiformes	Citharinoidei		Distichodontidae	Valid	Examined	Yes
Clade12b	Osteichthyes	Actinopterygii	Actinopteri	Neopterygii	Teleostei	Osteoglossocephalai	Clupeocephala	Otomorpha	Ostariophysi		Otophysa						Characiphysae	Characiformes	Characoidei		Acestrorhynchidae	Valid	Examined	Monotypic*
Clade12b	Osteichthyes	Actinopterygii	Actinopteri	Neopterygii	Teleostei	Osteoglossocephalai	Clupeocephala	Otomorpha	Ostariophysi		Otophysa						Characiphysae	Characiformes	Characoidei		Alestidae	Valid	Examined	Yes
Clade12b	Osteichthyes	Actinopterygii	Actinopteri	Neopterygii	Teleostei	Osteoglossocephalai	Clupeocephala	Otomorpha	Ostariophysi		Otophysa						Characiphysae	Characiformes	Characoidei		Anostomidae	Valid	Examined	Yes
Clade12b	Osteichthyes	Actinopterygii	Actinopteri	Neopterygii	Teleostei	Osteoglossocephalai	Clupeocephala	Otomorpha	Ostariophysi		Otophysa						Characiphysae	Characiformes	Characoidei		Bryconidae	Valid	Not examined	_
Clade12b	Osteichthyes	Actinopterygii	Actinopteri	Neopterygii	Teleostei	Osteoglossocephalai	Clupeocephala	Otomorpha	Ostariophysi		Otophysa						Characiphysae	Characiformes	Characoidei		Chalceidae	Valid	Examined	Monotypic*
Clade12b	Osteichthyes	Actinopterygii	Actinopteri	Neopterygii	Teleostei	Osteoglossocephalai	Clupeocephala	Otomorpha	Ostariophysi		Otophysa						Characiphysae	Characiformes	Characoidei		Characidae	Valid	Examined	Yes
Clade12b	Osteichthyes	Actinopterygii	Actinopteri	Neopterygii	Teleostei	Osteoglossocephalai	Clupeocephala	Otomorpha	Ostariophysi		Otophysa						Characiphysae	Characiformes	Characoidei		Chilodontidae	Valid	Examined	Monotypic*
Clade12b	Osteichthyes	Actinopterygii	Actinopteri	Neopterygii	Teleostei	Osteoglossocephalai	Clupeocephala	Otomorpha	Ostariophysi		Otophysa						Characiphysae	Characiformes	Characoidei		Crenuchidae	Valid	Examined	Yes
Clade12b	Osteichthyes	Actinopterygii	Actinopteri	Neopterygii	Teleostei	Osteoglossocephalai	Clupeocephala	Otomorpha	Ostariophysi		Otophysa						Characiphysae	Characiformes	Characoidei		Ctenoluciidae	Valid	Examined	Monotypic*
Clade12b	Osteichthyes	Actinopterygii	Actinopteri	Neopterygii	Teleostei	Osteoglossocephalai	Clupeocephala	Otomorpha	Ostariophysi		Otophysa						Characiphysae	Characiformes	Characoidei		Curimatidae	Valid	Examined	Yes
Clade12b	Osteichthyes	Actinopterygii	Actinopteri	Neopterygii	Teleostei	Osteoglossocephalai	Clupeocephala	Otomorpha	Ostariophysi		Otophysa						Characiphysae	Characiformes	Characoidei		Cynodontidae	Valid	Examined	Yes
Clade12b	Osteichthyes	Actinopterygii	Actinopteri	Neopterygii	Teleostei	Osteoglossocephalai	Clupeocephala	Otomorpha	Ostariophysi		Otophysa						Characiphysae	Characiformes	Characoidei		Erythrinidae	Valid	Examined	Yes
Clade12b	Osteichthyes	Actinopterygii	Actinopteri	Neopterygii	Teleostei	Osteoglossocephalai	Clupeocephala	Otomorpha	Ostariophysi		Otophysa						Characiphysae	Characiformes	Characoidei		Gasteropelecidae	Valid	Examined	Yes
Clade12b	Osteichthyes	Actinopterygii	Actinopteri	Neopterygii	Teleostei	Osteoglossocephalai	Clupeocephala	Otomorpha	Ostariophysi		Otophysa						Characiphysae	Characiformes	Characoidei		Hemiodontidae	Valid	Examined	Yes
Clade12b	Osteichthyes	Actinopterygii	Actinopteri	Neopterygii	Teleostei	Osteoglossocephalai	Clupeocephala	Otomorpha	Ostariophysi		Otophysa						Characiphysae	Characiformes	Characoidei		Hepsetidae	Valid	Examined	Monotypic*
Clade12b	Osteichthyes	Actinopterygii	Actinopteri	Neopterygii	Teleostei	Osteoglossocephalai	Clupeocephala	Otomorpha	Ostariophysi		Otophysa						Characiphysae	Characiformes	Characoidei		Iguanodectidae	Valid	Examined	Monotypic*
Clade12b	Osteichthyes	Actinopterygii	Actinopteri	Neopterygii	Teleostei	Osteoglossocephalai	Clupeocephala	Otomorpha	Ostariophysi		Otophysa						Characiphysae	Characiformes	Characoidei		Lebiasinidae	Valid	Examined	Yes
Clade12b	Osteichthyes	Actinopterygii	Actinopteri	Neopterygii	Teleostei	Osteoglossocephalai	Clupeocephala	Otomorpha	Ostariophysi		Otophysa						Characiphysae	Characiformes	Characoidei		Parodontidae	Valid	Examined	Yes
Clade12b	Osteichthyes	Actinopterygii	Actinopteri	Neopterygii	Teleostei	Osteoglossocephalai	Clupeocephala	Otomorpha	Ostariophysi		Otophysa						Characiphysae	Characiformes	Characoidei		Prochilodontidae	Valid	Examined	Yes
Clade12b	Osteichthyes	Actinopterygii	Actinopteri	Neopterygii	Teleostei	Osteoglossocephalai	Clupeocephala	Otomorpha	Ostariophysi		Otophysa						Characiphysae	Characiformes	Characoidei		Serrasalmidae	Valid	Examined	Yes
Clade12b	Osteichthyes	Actinopterygii	Actinopteri	Neopterygii	Teleostei	Osteoglossocephalai	Clupeocephala	Otomorpha	Ostariophysi		Otophysa						Characiphysae	Characiformes	Characoidei		Triportheidae	Valid	Examined	Monotypic*
Clade13	Osteichthyes	Actinopterygii	Actinopteri	Neopterygii	Teleostei	Osteoglossocephalai	Clupeocephala	Otomorpha	Ostariophysi		Otophysa						Siluriphysae	Gymnotiformes	Sternopygoidei		Apteronotidae	Valid	Examined	Yes
Clade13	Osteichthyes	Actinopterygii	Actinopteri	Neopterygii	Teleostei	Osteoglossocephalai	Clupeocephala	Otomorpha	Ostariophysi		Otophysa						Siluriphysae	Gymnotiformes	Gymnotoidei		Gymnotidae	Valid	Examined	Monotypic*
Clade13	Osteichthyes	Actinopterygii	Actinopteri	Neopterygii	Teleostei	Osteoglossocephalai	Clupeocephala	Otomorpha	Ostariophysi		Otophysa						Siluriphysae	Gymnotiformes	Sternopygoidei		Hypopomidae	Valid	Examined	Yes
Clade13	Osteichthyes	Actinopterygii	Actinopteri	Neopterygii	Teleostei	Osteoglossocephalai	Clupeocephala	Otomorpha	Ostariophysi		Otophysa						Siluriphysae	Gymnotiformes	Sternopygoidei		Rhamphichthyidae	Valid	Examined	Yes
Clade13	Osteichthyes	Actinopterygii	Actinopteri	Neopterygii	Teleostei	Osteoglossocephalai	Clupeocephala	Otomorpha	Ostariophysi		Otophysa						Siluriphysae	Gymnotiformes	Sternopygoidei		Sternopygidae	Valid	Examined	Yes
Clade14	Osteichthyes	Actinopterygii	Actinopteri	Neopterygii	Teleostei	Osteoglossocephalai	Clupeocephala	Otomorpha	Ostariophysi		Otophysa						Siluriphysae	Siluriformes	Siluroidei		Olyridae	Not validated	_	_
Clade14	Osteichthyes	Actinopterygii	Actinopteri	Neopterygii	Teleostei	Osteoglossocephalai	Clupeocephala	Otomorpha	Ostariophysi		Otophysa						Siluriphysae	Siluriformes	Siluroidei		Amblycipitidae	Valid	Not examined	_
Clade14	Osteichthyes	Actinopterygii	Actinopteri	Neopterygii	Teleostei	Osteoglossocephalai	Clupeocephala	Otomorpha	Ostariophysi		Otophysa						Siluriphysae	Siluriformes	Siluroidei		Amphiliidae	Valid	Not examined	_
Clade14	Osteichthyes	Actinopterygii	Actinopteri	Neopterygii	Teleostei	Osteoglossocephalai	Clupeocephala	Otomorpha	Ostariophysi		Otophysa						Siluriphysae	Siluriformes	Siluroidei		Anchariidae	Valid	Not examined	_
Clade14	Osteichthyes	Actinopterygii	Actinopteri	Neopterygii	Teleostei	Osteoglossocephalai	Clupeocephala	Otomorpha	Ostariophysi		Otophysa						Siluriphysae	Siluriformes	Siluroidei		Ariidae	Valid	Not examined	_
Clade14	Osteichthyes	Actinopterygii	Actinopteri	Neopterygii	Teleostei	Osteoglossocephalai	Clupeocephala	Otomorpha	Ostariophysi		Otophysa						Siluriphysae	Siluriformes	Siluroidei		Auchenoglanididae	Valid	Not examined	_
Clade14	Osteichthyes	Actinopterygii	Actinopteri	Neopterygii	Teleostei	Osteoglossocephalai	Clupeocephala	Otomorpha	Ostariophysi		Otophysa						Siluriphysae	Siluriformes	Siluroidei		Austroglanididae	Valid	Not examined	_
Clade14	Osteichthyes	Actinopterygii	Actinopteri	Neopterygii	Teleostei	Osteoglossocephalai	Clupeocephala	Otomorpha	Ostariophysi		Otophysa						Siluriphysae	Siluriformes	Siluroidei		Chacidae	Valid	Not examined	_
Clade14	Osteichthyes	Actinopterygii	Actinopteri	Neopterygii	Teleostei	Osteoglossocephalai	Clupeocephala	Otomorpha	Ostariophysi		Otophysa						Siluriphysae	Siluriformes	Siluroidei		Cranoglanididae	Valid	Not examined	_
Clade14	Osteichthyes	Actinopterygii	Actinopteri	Neopterygii	Teleostei	Osteoglossocephalai	Clupeocephala	Otomorpha	Ostariophysi		Otophysa						Siluriphysae	Siluriformes	Siluroidei		Erethistidae	Valid	Not examined	_
Clade14	Osteichthyes	Actinopterygii	Actinopteri	Neopterygii	Teleostei	Osteoglossocephalai	Clupeocephala	Otomorpha	Ostariophysi		Otophysa						Siluriphysae	Siluriformes	Siluroidei		Heteropneustidae	Valid	Not examined	_
Clade14	Osteichthyes	Actinopterygii	Actinopteri	Neopterygii	Teleostei	Osteoglossocephalai	Clupeocephala	Otomorpha	Ostariophysi		Otophysa						Siluriphysae	Siluriformes	Siluroidei		Horabagridae	Valid	Not examined	_
Clade14	Osteichthyes	Actinopterygii	Actinopteri	Neopterygii	Teleostei	Osteoglossocephalai	Clupeocephala	Otomorpha	Ostariophysi		Otophysa						Siluriphysae	Siluriformes	Siluroidei		Kryptoglanidae	Valid	Not examined	_
Clade14	Osteichthyes	Actinopterygii	Actinopteri	Neopterygii	Teleostei	Osteoglossocephalai	Clupeocephala	Otomorpha	Ostariophysi		Otophysa						Siluriphysae	Siluriformes	Siluroidei		Lacantuniidae	Valid	Not examined	_
Clade14	Osteichthyes	Actinopterygii	Actinopteri	Neopterygii	Teleostei	Osteoglossocephalai	Clupeocephala	Otomorpha	Ostariophysi		Otophysa						Siluriphysae	Siluriformes	Siluroidei		Malapteruridae	Valid	Not examined	_
Clade14	Osteichthyes	Actinopterygii	Actinopteri	Neopterygii	Teleostei	Osteoglossocephalai	Clupeocephala	Otomorpha	Ostariophysi		Otophysa						Siluriphysae	Siluriformes	Siluroidei		Ritidae	Valid	Not examined	_
Clade14	Osteichthyes	Actinopterygii	Actinopteri	Neopterygii	Teleostei	Osteoglossocephalai	Clupeocephala	Otomorpha	Ostariophysi		Otophysa						Siluriphysae	Siluriformes	Siluroidei		Schilbeidae	Valid	Not examined	_
Clade14a	Osteichthyes	Actinopterygii	Actinopteri	Neopterygii	Teleostei	Osteoglossocephalai	Clupeocephala	Otomorpha	Ostariophysi		Otophysa						Siluriphysae	Siluriformes	Loricarioidei		Astroblepidae	Valid	Examined	Monotypic*
Clade14a	Osteichthyes	Actinopterygii	Actinopteri	Neopterygii	Teleostei	Osteoglossocephalai	Clupeocephala	Otomorpha	Ostariophysi		Otophysa						Siluriphysae	Siluriformes	Loricarioidei		Callichthyidae	Valid	Examined	Monotypic*
Clade14a	Osteichthyes	Actinopterygii	Actinopteri	Neopterygii	Teleostei	Osteoglossocephalai	Clupeocephala	Otomorpha	Ostariophysi		Otophysa						Siluriphysae	Siluriformes	Loricarioidei		Loricariidae	Valid	Examined	Yes
Clade14a	Osteichthyes	Actinopterygii	Actinopteri	Neopterygii	Teleostei	Osteoglossocephalai	Clupeocephala	Otomorpha	Ostariophysi		Otophysa						Siluriphysae	Siluriformes	Loricarioidei		Nematogenyidae	Valid	Examined	Monotypic*
Clade14a	Osteichthyes	Actinopterygii	Actinopteri	Neopterygii	Teleostei	Osteoglossocephalai	Clupeocephala	Otomorpha	Ostariophysi		Otophysa						Siluriphysae	Siluriformes	Loricarioidei		Scoloplacidae	Valid	Not examined	_
Clade14a	Osteichthyes	Actinopterygii	Actinopteri	Neopterygii	Teleostei	Osteoglossocephalai	Clupeocephala	Otomorpha	Ostariophysi		Otophysa						Siluriphysae	Siluriformes	Loricarioidei		Trichomycteridae	Valid	Examined	Yes
Clade14b	Osteichthyes	Actinopterygii	Actinopteri	Neopterygii	Teleostei	Osteoglossocephalai	Clupeocephala	Otomorpha	Ostariophysi		Otophysa						Siluriphysae	Siluriformes	Diplomystoidei		Diplomystidae	Valid	Examined	Monotypic*
Clade14c	Osteichthyes	Actinopterygii	Actinopteri	Neopterygii	Teleostei	Osteoglossocephalai	Clupeocephala	Otomorpha	Ostariophysi		Otophysa						Siluriphysae	Siluriformes	Siluroidei		Ailiidae	Valid	Examined	Yes
Clade14c	Osteichthyes	Actinopterygii	Actinopteri	Neopterygii	Teleostei	Osteoglossocephalai	Clupeocephala	Otomorpha	Ostariophysi		Otophysa						Siluriphysae	Siluriformes	Siluroidei		Akysidae	Valid	Examined	Monotypic*
Clade14c	Osteichthyes	Actinopterygii	Actinopteri	Neopterygii	Teleostei	Osteoglossocephalai	Clupeocephala	Otomorpha	Ostariophysi		Otophysa						Siluriphysae	Siluriformes	Siluroidei		Aspredinidae	Valid	Examined	Yes
Clade14c	Osteichthyes	Actinopterygii	Actinopteri	Neopterygii	Teleostei	Osteoglossocephalai	Clupeocephala	Otomorpha	Ostariophysi		Otophysa						Siluriphysae	Siluriformes	Siluroidei		Auchenipteridae	Valid	Examined	Yes
Clade14c	Osteichthyes	Actinopterygii	Actinopteri	Neopterygii	Teleostei	Osteoglossocephalai	Clupeocephala	Otomorpha	Ostariophysi		Otophysa						Siluriphysae	Siluriformes	Siluroidei		Bagridae	Valid	Examined	Yes
Clade14c	Osteichthyes	Actinopterygii	Actinopteri	Neopterygii	Teleostei	Osteoglossocephalai	Clupeocephala	Otomorpha	Ostariophysi		Otophysa						Siluriphysae	Siluriformes	Siluroidei		Cetopsidae	Valid	Examined	Yes
Clade14c	Osteichthyes	Actinopterygii	Actinopteri	Neopterygii	Teleostei	Osteoglossocephalai	Clupeocephala	Otomorpha	Ostariophysi		Otophysa						Siluriphysae	Siluriformes	Siluroidei		Clariidae	Valid	Examined	Monotypic*
Clade14c	Osteichthyes	Actinopterygii	Actinopteri	Neopterygii	Teleostei	Osteoglossocephalai	Clupeocephala	Otomorpha	Ostariophysi		Otophysa						Siluriphysae	Siluriformes	Siluroidei		Claroteidae	Valid	Examined	Yes
Clade14c	Osteichthyes	Actinopterygii	Actinopteri	Neopterygii	Teleostei	Osteoglossocephalai	Clupeocephala	Otomorpha	Ostariophysi		Otophysa						Siluriphysae	Siluriformes	Siluroidei		Doradidae	Valid	Examined	Yes
Clade14c	Osteichthyes	Actinopterygii	Actinopteri	Neopterygii	Teleostei	Osteoglossocephalai	Clupeocephala	Otomorpha	Ostariophysi		Otophysa						Siluriphysae	Siluriformes	Siluroidei		Heptapteridae	Valid	Examined	Yes
Clade14c	Osteichthyes	Actinopterygii	Actinopteri	Neopterygii	Teleostei	Osteoglossocephalai	Clupeocephala	Otomorpha	Ostariophysi		Otophysa						Siluriphysae	Siluriformes	Siluroidei		Ictaluridae	Valid	Examined	Yes
Clade14c	Osteichthyes	Actinopterygii	Actinopteri	Neopterygii	Teleostei	Osteoglossocephalai	Clupeocephala	Otomorpha	Ostariophysi		Otophysa						Siluriphysae	Siluriformes	Siluroidei		Mochokidae	Valid	Examined	Yes
Clade14c	Osteichthyes	Actinopterygii	Actinopteri	Neopterygii	Teleostei	Osteoglossocephalai	Clupeocephala	Otomorpha	Ostariophysi		Otophysa						Siluriphysae	Siluriformes	Siluroidei		Pangasiidae	Valid	Examined	Yes
Clade14c	Osteichthyes	Actinopterygii	Actinopteri	Neopterygii	Teleostei	Osteoglossocephalai	Clupeocephala	Otomorpha	Ostariophysi		Otophysa						Siluriphysae	Siluriformes	Siluroidei		Pimelodidae	Valid	Examined	Yes
Clade14c	Osteichthyes	Actinopterygii	Actinopteri	Neopterygii	Teleostei	Osteoglossocephalai	Clupeocephala	Otomorpha	Ostariophysi		Otophysa						Siluriphysae	Siluriformes	Siluroidei		Plotosidae	Valid	Examined	Monotypic*
Clade14c	Osteichthyes	Actinopterygii	Actinopteri	Neopterygii	Teleostei	Osteoglossocephalai	Clupeocephala	Otomorpha	Ostariophysi		Otophysa						Siluriphysae	Siluriformes	Siluroidei		Pseudopimelodidae	Valid	Examined	Yes
Clade14c	Osteichthyes	Actinopterygii	Actinopteri	Neopterygii	Teleostei	Osteoglossocephalai	Clupeocephala	Otomorpha	Ostariophysi		Otophysa						Siluriphysae	Siluriformes	Siluroidei		Siluridae	Valid	Examined	Yes
Clade14c	Osteichthyes	Actinopterygii	Actinopteri	Neopterygii	Teleostei	Osteoglossocephalai	Clupeocephala	Otomorpha	Ostariophysi		Otophysa						Siluriphysae	Siluriformes	Siluroidei		Sisoridae	Valid	Examined	Yes
Clade15	Osteichthyes	Actinopterygii	Actinopteri	Neopterygii	Teleostei	Osteoglossocephalai	Clupeocephala	Euteleosteomorpha	Lepidogalaxii									Lepidogalaxiiformes			Lepidogalaxiidae	Valid	Examined	Monotypic*
Clade16	Osteichthyes	Actinopterygii	Actinopteri	Neopterygii	Teleostei	Osteoglossocephalai	Clupeocephala	Euteleosteomorpha	Protacanthopterygii									Argentiniformes			Argentinidae	Valid	Examined	Yes
Clade16	Osteichthyes	Actinopterygii	Actinopteri	Neopterygii	Teleostei	Osteoglossocephalai	Clupeocephala	Euteleosteomorpha	Protacanthopterygii									Argentiniformes			Bathylagidae	Valid	Examined	Monotypic*
Clade16	Osteichthyes	Actinopterygii	Actinopteri	Neopterygii	Teleostei	Osteoglossocephalai	Clupeocephala	Euteleosteomorpha	Protacanthopterygii									Argentiniformes			Microstomatidae	Valid	Examined	Monotypic*
Clade16	Osteichthyes	Actinopterygii	Actinopteri	Neopterygii	Teleostei	Osteoglossocephalai	Clupeocephala	Euteleosteomorpha	Protacanthopterygii									Argentiniformes			Opisthoproctidae	Valid	Examined	Monotypic*
Clade17	Osteichthyes	Actinopterygii	Actinopteri	Neopterygii	Teleostei	Osteoglossocephalai	Clupeocephala	Euteleosteomorpha	Protacanthopterygii									Galaxiiformes			Galaxiidae	Valid	Examined	Yes
Clade18	Osteichthyes	Actinopterygii	Actinopteri	Neopterygii	Teleostei	Osteoglossocephalai	Clupeocephala	Euteleosteomorpha	Protacanthopterygii									Esociformes			Esocidae	Valid	Examined	Yes
Clade18	Osteichthyes	Actinopterygii	Actinopteri	Neopterygii	Teleostei	Osteoglossocephalai	Clupeocephala	Euteleosteomorpha	Protacanthopterygii									Esociformes			Umbridae	Valid	Examined	Yes
Clade19	Osteichthyes	Actinopterygii	Actinopteri	Neopterygii	Teleostei	Osteoglossocephalai	Clupeocephala	Euteleosteomorpha	Protacanthopterygii									Salmoniformes			Salmonidae	Valid	Examined	Yes
Clade20	Osteichthyes	Actinopterygii	Actinopteri	Neopterygii	Teleostei	Osteoglossocephalai	Clupeocephala	Euteleosteomorpha	Stomiati									Osmeriformes	Osmeroidei		Osmeridae	Valid	Examined	Yes
Clade20	Osteichthyes	Actinopterygii	Actinopteri	Neopterygii	Teleostei	Osteoglossocephalai	Clupeocephala	Euteleosteomorpha	Stomiati									Osmeriformes	Osmeroidei		Plecoglossidae	Valid	Examined	Monotypic*
Clade20	Osteichthyes	Actinopterygii	Actinopteri	Neopterygii	Teleostei	Osteoglossocephalai	Clupeocephala	Euteleosteomorpha	Stomiati									Osmeriformes	Retropinnoidei		Retropinnidae	Valid	Examined	Yes
Clade20	Osteichthyes	Actinopterygii	Actinopteri	Neopterygii	Teleostei	Osteoglossocephalai	Clupeocephala	Euteleosteomorpha	Stomiati									Osmeriformes	Osmeroidei		Salangidae	Valid	Examined	Yes
Clade21	Osteichthyes	Actinopterygii	Actinopteri	Neopterygii	Teleostei	Osteoglossocephalai	Clupeocephala	Euteleosteomorpha	Stomiati									Stomiatiformes			Diplophidae	Not validated	_	_
Clade21	Osteichthyes	Actinopterygii	Actinopteri	Neopterygii	Teleostei	Osteoglossocephalai	Clupeocephala	Euteleosteomorpha	Stomiati									Stomiatiformes	Gonostomatoidei		Gonostomatidae	Valid	Examined	Yes
Clade21	Osteichthyes	Actinopterygii	Actinopteri	Neopterygii	Teleostei	Osteoglossocephalai	Clupeocephala	Euteleosteomorpha	Stomiati									Stomiatiformes	Stomiatoidei		Phosichthyidae	Valid	Examined	Not monophyletic; more evidence needed
Clade21	Osteichthyes	Actinopterygii	Actinopteri	Neopterygii	Teleostei	Osteoglossocephalai	Clupeocephala	Euteleosteomorpha	Stomiati									Stomiatiformes	Stomiatoidei		Sternoptychidae	Valid	Examined	Yes
Clade21	Osteichthyes	Actinopterygii	Actinopteri	Neopterygii	Teleostei	Osteoglossocephalai	Clupeocephala	Euteleosteomorpha	Stomiati									Stomiatiformes	Stomiatoidei		Stomiidae	Valid	Examined	Yes
Clade22	Osteichthyes	Actinopterygii	Actinopteri	Neopterygii	Teleostei	Osteoglossocephalai	Clupeocephala	Euteleosteomorpha	Neoteleostei	Ateleopodia								Ateleopodiformes			Ateleopodidae	Valid	Examined	Yes
Clade23	Osteichthyes	Actinopterygii	Actinopteri	Neopterygii	Teleostei	Osteoglossocephalai	Clupeocephala	Euteleosteomorpha	Neoteleostei	Eurypterygia	Cyclosquamata							Aulopiformes	Alepisauroidei		Anotopteridae	Not validated	_	_
Clade23	Osteichthyes	Actinopterygii	Actinopteri	Neopterygii	Teleostei	Osteoglossocephalai	Clupeocephala	Euteleosteomorpha	Neoteleostei	Eurypterygia	Cyclosquamata							Aulopiformes	Alepisauroidei		Omosudidae	Not validated	_	_
Clade23	Osteichthyes	Actinopterygii	Actinopteri	Neopterygii	Teleostei	Osteoglossocephalai	Clupeocephala	Euteleosteomorpha	Neoteleostei	Eurypterygia	Cyclosquamata							Aulopiformes	Alepisauroidei		Alepisauridae	Valid	Examined	Yes
Clade23	Osteichthyes	Actinopterygii	Actinopteri	Neopterygii	Teleostei	Osteoglossocephalai	Clupeocephala	Euteleosteomorpha	Neoteleostei	Eurypterygia	Cyclosquamata							Aulopiformes	Aulopoidei		Aulopidae	Valid	Examined	Monotypic*
Clade23	Osteichthyes	Actinopterygii	Actinopteri	Neopterygii	Teleostei	Osteoglossocephalai	Clupeocephala	Euteleosteomorpha	Neoteleostei	Eurypterygia	Cyclosquamata							Aulopiformes	Alepisauroidei		Bathysauridae	Valid	Examined	Monotypic*
Clade23	Osteichthyes	Actinopterygii	Actinopteri	Neopterygii	Teleostei	Osteoglossocephalai	Clupeocephala	Euteleosteomorpha	Neoteleostei	Eurypterygia	Cyclosquamata							Aulopiformes	Alepisauroidei		Bathysauroididae	Valid	Not examined	_
Clade23	Osteichthyes	Actinopterygii	Actinopteri	Neopterygii	Teleostei	Osteoglossocephalai	Clupeocephala	Euteleosteomorpha	Neoteleostei	Eurypterygia	Cyclosquamata							Aulopiformes	Alepisauroidei		Bathysauropsidae	Valid	Not examined	_
Clade23	Osteichthyes	Actinopterygii	Actinopteri	Neopterygii	Teleostei	Osteoglossocephalai	Clupeocephala	Euteleosteomorpha	Neoteleostei	Eurypterygia	Cyclosquamata							Aulopiformes	Alepisauroidei		Chlorophthalmidae	Valid	Examined	Not monophyletic; more evidence needed
Clade23	Osteichthyes	Actinopterygii	Actinopteri	Neopterygii	Teleostei	Osteoglossocephalai	Clupeocephala	Euteleosteomorpha	Neoteleostei	Eurypterygia	Cyclosquamata							Aulopiformes	Alepisauroidei		Evermannellidae	Valid	Examined	Yes
Clade23	Osteichthyes	Actinopterygii	Actinopteri	Neopterygii	Teleostei	Osteoglossocephalai	Clupeocephala	Euteleosteomorpha	Neoteleostei	Eurypterygia	Cyclosquamata							Aulopiformes	Alepisauroidei		Giganturidae	Valid	Examined	Yes
Clade23	Osteichthyes	Actinopterygii	Actinopteri	Neopterygii	Teleostei	Osteoglossocephalai	Clupeocephala	Euteleosteomorpha	Neoteleostei	Eurypterygia	Cyclosquamata							Aulopiformes	Alepisauroidei		Ipnopidae	Valid	Examined	Not monophyletic; more evidence needed
Clade23	Osteichthyes	Actinopterygii	Actinopteri	Neopterygii	Teleostei	Osteoglossocephalai	Clupeocephala	Euteleosteomorpha	Neoteleostei	Eurypterygia	Cyclosquamata							Aulopiformes	Alepisauroidei		Lestidiidae	Valid	Examined	Monotypic*
Clade23	Osteichthyes	Actinopterygii	Actinopteri	Neopterygii	Teleostei	Osteoglossocephalai	Clupeocephala	Euteleosteomorpha	Neoteleostei	Eurypterygia	Cyclosquamata							Aulopiformes	Alepisauroidei		Notosudidae	Valid	Examined	Yes
Clade23	Osteichthyes	Actinopterygii	Actinopteri	Neopterygii	Teleostei	Osteoglossocephalai	Clupeocephala	Euteleosteomorpha	Neoteleostei	Eurypterygia	Cyclosquamata							Aulopiformes	Alepisauroidei		Paralepididae	Valid	Examined	Not monophyletic; more evidence needed
Clade23	Osteichthyes	Actinopterygii	Actinopteri	Neopterygii	Teleostei	Osteoglossocephalai	Clupeocephala	Euteleosteomorpha	Neoteleostei	Eurypterygia	Cyclosquamata							Aulopiformes	Paraulopoidei		Paraulopidae	Valid	Examined	Monotypic*
Clade23	Osteichthyes	Actinopterygii	Actinopteri	Neopterygii	Teleostei	Osteoglossocephalai	Clupeocephala	Euteleosteomorpha	Neoteleostei	Eurypterygia	Cyclosquamata							Aulopiformes	Aulopoidei		Pseudotrichonotidae	Valid	Examined	Monotypic*
Clade23	Osteichthyes	Actinopterygii	Actinopteri	Neopterygii	Teleostei	Osteoglossocephalai	Clupeocephala	Euteleosteomorpha	Neoteleostei	Eurypterygia	Cyclosquamata							Aulopiformes	Alepisauroidei		Scopelarchidae	Valid	Examined	Not monophyletic; more evidence needed
Clade23	Osteichthyes	Actinopterygii	Actinopteri	Neopterygii	Teleostei	Osteoglossocephalai	Clupeocephala	Euteleosteomorpha	Neoteleostei	Eurypterygia	Cyclosquamata							Aulopiformes	Alepisauroidei		Sudidae	Valid	Examined	Monotypic*
Clade23	Osteichthyes	Actinopterygii	Actinopteri	Neopterygii	Teleostei	Osteoglossocephalai	Clupeocephala	Euteleosteomorpha	Neoteleostei	Eurypterygia	Cyclosquamata							Aulopiformes	Aulopoidei		Synodontidae	Valid	Examined	Not monophyletic; monophyletic in other studies
Clade24	Osteichthyes	Actinopterygii	Actinopteri	Neopterygii	Teleostei	Osteoglossocephalai	Clupeocephala	Euteleosteomorpha	Neoteleostei	Eurypterygia	Ctenosquamata	Myctophata						Myctophiformes			Myctophidae	Valid	Examined	Yes
Clade24	Osteichthyes	Actinopterygii	Actinopteri	Neopterygii	Teleostei	Osteoglossocephalai	Clupeocephala	Euteleosteomorpha	Neoteleostei	Eurypterygia	Ctenosquamata	Myctophata						Myctophiformes			Neoscopelidae	Valid	Examined	Yes
Clade25	Osteichthyes	Actinopterygii	Actinopteri	Neopterygii	Teleostei	Osteoglossocephalai	Clupeocephala	Euteleosteomorpha	Neoteleostei	Eurypterygia	Ctenosquamata	Acanthomorphata	Lampripterygii					Lampriformes			Lampridae	Valid	Examined	Monotypic*
Clade25	Osteichthyes	Actinopterygii	Actinopteri	Neopterygii	Teleostei	Osteoglossocephalai	Clupeocephala	Euteleosteomorpha	Neoteleostei	Eurypterygia	Ctenosquamata	Acanthomorphata	Lampripterygii					Lampriformes			Lophotidae	Valid	Examined	Monotypic*
Clade25	Osteichthyes	Actinopterygii	Actinopteri	Neopterygii	Teleostei	Osteoglossocephalai	Clupeocephala	Euteleosteomorpha	Neoteleostei	Eurypterygia	Ctenosquamata	Acanthomorphata	Lampripterygii					Lampriformes			Radiicephalidae	Valid	Not examined	_
Clade25	Osteichthyes	Actinopterygii	Actinopteri	Neopterygii	Teleostei	Osteoglossocephalai	Clupeocephala	Euteleosteomorpha	Neoteleostei	Eurypterygia	Ctenosquamata	Acanthomorphata	Lampripterygii					Lampriformes			Regalecidae	Valid	Examined	Yes
Clade25	Osteichthyes	Actinopterygii	Actinopteri	Neopterygii	Teleostei	Osteoglossocephalai	Clupeocephala	Euteleosteomorpha	Neoteleostei	Eurypterygia	Ctenosquamata	Acanthomorphata	Lampripterygii					Lampriformes			Trachipteridae	Valid	Examined	Yes
Clade25	Osteichthyes	Actinopterygii	Actinopteri	Neopterygii	Teleostei	Osteoglossocephalai	Clupeocephala	Euteleosteomorpha	Neoteleostei	Eurypterygia	Ctenosquamata	Acanthomorphata	Lampripterygii					Lampriformes			Veliferidae	Valid	Not examined	_
Clade26	Osteichthyes	Actinopterygii	Actinopteri	Neopterygii	Teleostei	Osteoglossocephalai	Clupeocephala	Euteleosteomorpha	Neoteleostei	Eurypterygia	Ctenosquamata	Acanthomorphata	Paracanthopterygii		Percopsaria			Percopsiformes			Amblyopsidae	Valid	Examined	Yes
Clade26	Osteichthyes	Actinopterygii	Actinopteri	Neopterygii	Teleostei	Osteoglossocephalai	Clupeocephala	Euteleosteomorpha	Neoteleostei	Eurypterygia	Ctenosquamata	Acanthomorphata	Paracanthopterygii		Percopsaria			Percopsiformes			Aphredoderidae	Valid	Examined	Monotypic*
Clade26	Osteichthyes	Actinopterygii	Actinopteri	Neopterygii	Teleostei	Osteoglossocephalai	Clupeocephala	Euteleosteomorpha	Neoteleostei	Eurypterygia	Ctenosquamata	Acanthomorphata	Paracanthopterygii		Percopsaria			Percopsiformes			Percopsidae	Valid	Examined	Yes
Clade27	Osteichthyes	Actinopterygii	Actinopteri	Neopterygii	Teleostei	Osteoglossocephalai	Clupeocephala	Euteleosteomorpha	Neoteleostei	Eurypterygia	Ctenosquamata	Acanthomorphata	Paracanthopterygii		Zeiogadaria	Zeiariae		Zeiformes	Cyttoidei		Cyttidae	Valid	Not examined	_
Clade27	Osteichthyes	Actinopterygii	Actinopteri	Neopterygii	Teleostei	Osteoglossocephalai	Clupeocephala	Euteleosteomorpha	Neoteleostei	Eurypterygia	Ctenosquamata	Acanthomorphata	Paracanthopterygii		Zeiogadaria	Zeiariae		Zeiformes	Zeiodei		Grammicolepididae	Valid	Not examined	_
Clade27	Osteichthyes	Actinopterygii	Actinopteri	Neopterygii	Teleostei	Osteoglossocephalai	Clupeocephala	Euteleosteomorpha	Neoteleostei	Eurypterygia	Ctenosquamata	Acanthomorphata	Paracanthopterygii		Zeiogadaria	Zeiariae		Zeiformes	Zeiodei		Oreosomatidae	Valid	Not examined	_
Clade27	Osteichthyes	Actinopterygii	Actinopteri	Neopterygii	Teleostei	Osteoglossocephalai	Clupeocephala	Euteleosteomorpha	Neoteleostei	Eurypterygia	Ctenosquamata	Acanthomorphata	Paracanthopterygii		Zeiogadaria	Zeiariae		Zeiformes	Zeiodei		Parazenidae	Valid	Examined	Monotypic*
Clade27	Osteichthyes	Actinopterygii	Actinopteri	Neopterygii	Teleostei	Osteoglossocephalai	Clupeocephala	Euteleosteomorpha	Neoteleostei	Eurypterygia	Ctenosquamata	Acanthomorphata	Paracanthopterygii		Zeiogadaria	Zeiariae		Zeiformes	Zeiodei		Zeidae	Valid	Examined	Yes
Clade27	Osteichthyes	Actinopterygii	Actinopteri	Neopterygii	Teleostei	Osteoglossocephalai	Clupeocephala	Euteleosteomorpha	Neoteleostei	Eurypterygia	Ctenosquamata	Acanthomorphata	Paracanthopterygii		Zeiogadaria	Zeiariae		Zeiformes	Zeiodei		Zeniontidae	Valid	Examined	Monotypic*
Clade28	Osteichthyes	Actinopterygii	Actinopteri	Neopterygii	Teleostei	Osteoglossocephalai	Clupeocephala	Euteleosteomorpha	Neoteleostei	Eurypterygia	Ctenosquamata	Acanthomorphata	Paracanthopterygii		Zeiogadaria	Gadariae		Stylephoriformes			Stylephoridae	Valid	Examined	Monotypic*
Clade29	Osteichthyes	Actinopterygii	Actinopteri	Neopterygii	Teleostei	Osteoglossocephalai	Clupeocephala	Euteleosteomorpha	Neoteleostei	Eurypterygia	Ctenosquamata	Acanthomorphata	Paracanthopterygii		Zeiogadaria	Gadariae		Gadiformes			Lotidae	Not validated	_	_
Clade29	Osteichthyes	Actinopterygii	Actinopteri	Neopterygii	Teleostei	Osteoglossocephalai	Clupeocephala	Euteleosteomorpha	Neoteleostei	Eurypterygia	Ctenosquamata	Acanthomorphata	Paracanthopterygii		Zeiogadaria	Gadariae		Gadiformes			Bregmacerotidae	Valid	Not examined	_
Clade29	Osteichthyes	Actinopterygii	Actinopteri	Neopterygii	Teleostei	Osteoglossocephalai	Clupeocephala	Euteleosteomorpha	Neoteleostei	Eurypterygia	Ctenosquamata	Acanthomorphata	Paracanthopterygii		Zeiogadaria	Gadariae		Gadiformes			Euclichthyidae	Valid	Not examined	_
Clade29	Osteichthyes	Actinopterygii	Actinopteri	Neopterygii	Teleostei	Osteoglossocephalai	Clupeocephala	Euteleosteomorpha	Neoteleostei	Eurypterygia	Ctenosquamata	Acanthomorphata	Paracanthopterygii		Zeiogadaria	Gadariae		Gadiformes			Gadidae	Valid	Examined	Yes
Clade29	Osteichthyes	Actinopterygii	Actinopteri	Neopterygii	Teleostei	Osteoglossocephalai	Clupeocephala	Euteleosteomorpha	Neoteleostei	Eurypterygia	Ctenosquamata	Acanthomorphata	Paracanthopterygii		Zeiogadaria	Gadariae		Gadiformes			Gaidropsaridae	Valid	Examined	Yes
Clade29	Osteichthyes	Actinopterygii	Actinopteri	Neopterygii	Teleostei	Osteoglossocephalai	Clupeocephala	Euteleosteomorpha	Neoteleostei	Eurypterygia	Ctenosquamata	Acanthomorphata	Paracanthopterygii		Zeiogadaria	Gadariae		Gadiformes			Macrouridae	Valid	Examined	Yes
Clade29	Osteichthyes	Actinopterygii	Actinopteri	Neopterygii	Teleostei	Osteoglossocephalai	Clupeocephala	Euteleosteomorpha	Neoteleostei	Eurypterygia	Ctenosquamata	Acanthomorphata	Paracanthopterygii		Zeiogadaria	Gadariae		Gadiformes			Bathygadidae	Valid	Examined	Yes
Clade29	Osteichthyes	Actinopterygii	Actinopteri	Neopterygii	Teleostei	Osteoglossocephalai	Clupeocephala	Euteleosteomorpha	Neoteleostei	Eurypterygia	Ctenosquamata	Acanthomorphata	Paracanthopterygii		Zeiogadaria	Gadariae		Gadiformes			Macruronidae	Valid	Not examined	_
Clade29	Osteichthyes	Actinopterygii	Actinopteri	Neopterygii	Teleostei	Osteoglossocephalai	Clupeocephala	Euteleosteomorpha	Neoteleostei	Eurypterygia	Ctenosquamata	Acanthomorphata	Paracanthopterygii		Zeiogadaria	Gadariae		Gadiformes			Melanonidae	Valid	Not examined	_
Clade29	Osteichthyes	Actinopterygii	Actinopteri	Neopterygii	Teleostei	Osteoglossocephalai	Clupeocephala	Euteleosteomorpha	Neoteleostei	Eurypterygia	Ctenosquamata	Acanthomorphata	Paracanthopterygii		Zeiogadaria	Gadariae		Gadiformes			Merlucciidae	Valid	Examined	Yes
Clade29	Osteichthyes	Actinopterygii	Actinopteri	Neopterygii	Teleostei	Osteoglossocephalai	Clupeocephala	Euteleosteomorpha	Neoteleostei	Eurypterygia	Ctenosquamata	Acanthomorphata	Paracanthopterygii		Zeiogadaria	Gadariae		Gadiformes			Moridae	Valid	Examined	Yes
Clade29	Osteichthyes	Actinopterygii	Actinopteri	Neopterygii	Teleostei	Osteoglossocephalai	Clupeocephala	Euteleosteomorpha	Neoteleostei	Eurypterygia	Ctenosquamata	Acanthomorphata	Paracanthopterygii		Zeiogadaria	Gadariae		Gadiformes			Muraenolepididae	Valid	Examined	Monotypic*
Clade29	Osteichthyes	Actinopterygii	Actinopteri	Neopterygii	Teleostei	Osteoglossocephalai	Clupeocephala	Euteleosteomorpha	Neoteleostei	Eurypterygia	Ctenosquamata	Acanthomorphata	Paracanthopterygii		Zeiogadaria	Gadariae		Gadiformes			Phycidae	Valid	Examined	Yes
Clade29	Osteichthyes	Actinopterygii	Actinopteri	Neopterygii	Teleostei	Osteoglossocephalai	Clupeocephala	Euteleosteomorpha	Neoteleostei	Eurypterygia	Ctenosquamata	Acanthomorphata	Paracanthopterygii		Zeiogadaria	Gadariae		Gadiformes			Ranicipitidae	Valid	Not examined	_
Clade29	Osteichthyes	Actinopterygii	Actinopteri	Neopterygii	Teleostei	Osteoglossocephalai	Clupeocephala	Euteleosteomorpha	Neoteleostei	Eurypterygia	Ctenosquamata	Acanthomorphata	Paracanthopterygii		Zeiogadaria	Gadariae		Gadiformes			Trachyrincidae	Valid	Not examined	_
Clade29	Osteichthyes	Actinopterygii	Actinopteri	Neopterygii	Teleostei	Osteoglossocephalai	Clupeocephala	Euteleosteomorpha	Neoteleostei	Eurypterygia	Ctenosquamata	Acanthomorphata	Paracanthopterygii		Zeiogadaria	Gadariae		Gadiformes			Steindachneriidae	Valid	Examined	Monotypic*
Clade30	Osteichthyes	Actinopterygii	Actinopteri	Neopterygii	Teleostei	Osteoglossocephalai	Clupeocephala	Euteleosteomorpha	Neoteleostei	Eurypterygia	Ctenosquamata	Acanthomorphata	Polymixiipterygii					Polymixiiformes			Polymixiidae	Valid	Examined	Yes
Clade31	Osteichthyes	Actinopterygii	Actinopteri	Neopterygii	Teleostei	Osteoglossocephalai	Clupeocephala	Euteleosteomorpha	Neoteleostei	Eurypterygia	Ctenosquamata	Acanthomorphata	Acanthopterygii	Berycimorphaceae				Trachichthyiformes			Anomalopidae	Valid	Examined	Monotypic*
Clade31	Osteichthyes	Actinopterygii	Actinopteri	Neopterygii	Teleostei	Osteoglossocephalai	Clupeocephala	Euteleosteomorpha	Neoteleostei	Eurypterygia	Ctenosquamata	Acanthomorphata	Acanthopterygii	Berycimorphaceae				Trachichthyiformes			Anoplogastridae	Valid	Examined	Monotypic*
Clade31	Osteichthyes	Actinopterygii	Actinopteri	Neopterygii	Teleostei	Osteoglossocephalai	Clupeocephala	Euteleosteomorpha	Neoteleostei	Eurypterygia	Ctenosquamata	Acanthomorphata	Acanthopterygii	Berycimorphaceae				Trachichthyiformes			Diretmidae	Valid	Examined	Yes
Clade31	Osteichthyes	Actinopterygii	Actinopteri	Neopterygii	Teleostei	Osteoglossocephalai	Clupeocephala	Euteleosteomorpha	Neoteleostei	Eurypterygia	Ctenosquamata	Acanthomorphata	Acanthopterygii	Berycimorphaceae				Trachichthyiformes			Monocentridae	Valid	Examined	Monotypic*
Clade31	Osteichthyes	Actinopterygii	Actinopteri	Neopterygii	Teleostei	Osteoglossocephalai	Clupeocephala	Euteleosteomorpha	Neoteleostei	Eurypterygia	Ctenosquamata	Acanthomorphata	Acanthopterygii	Berycimorphaceae				Trachichthyiformes			Trachichthyidae	Valid	Examined	Not monophyletic; more evidence needed
Clade32a	Osteichthyes	Actinopterygii	Actinopteri	Neopterygii	Teleostei	Osteoglossocephalai	Clupeocephala	Euteleosteomorpha	Neoteleostei	Eurypterygia	Ctenosquamata	Acanthomorphata	Acanthopterygii	Berycimorphaceae				Beryciformes	Berycoidei		Berycidae	Valid	Examined	Yes
Clade32a	Osteichthyes	Actinopterygii	Actinopteri	Neopterygii	Teleostei	Osteoglossocephalai	Clupeocephala	Euteleosteomorpha	Neoteleostei	Eurypterygia	Ctenosquamata	Acanthomorphata	Acanthopterygii	Berycimorphaceae				Beryciformes	Berycoidei		Melamphaidae	Valid	Examined	Yes
Clade32b	Osteichthyes	Actinopterygii	Actinopteri	Neopterygii	Teleostei	Osteoglossocephalai	Clupeocephala	Euteleosteomorpha	Neoteleostei	Eurypterygia	Ctenosquamata	Acanthomorphata	Acanthopterygii	Berycimorphaceae				Beryciformes	Stephanoberycoidei		Barbourisiidae	Valid	Examined	Monotypic*
Clade32b	Osteichthyes	Actinopterygii	Actinopteri	Neopterygii	Teleostei	Osteoglossocephalai	Clupeocephala	Euteleosteomorpha	Neoteleostei	Eurypterygia	Ctenosquamata	Acanthomorphata	Acanthopterygii	Berycimorphaceae				Beryciformes	Stephanoberycoidei		Cetomimidae	Valid	Examined	Yes
Clade32b	Osteichthyes	Actinopterygii	Actinopteri	Neopterygii	Teleostei	Osteoglossocephalai	Clupeocephala	Euteleosteomorpha	Neoteleostei	Eurypterygia	Ctenosquamata	Acanthomorphata	Acanthopterygii	Berycimorphaceae				Beryciformes	Stephanoberycoidei		Gibberichthyidae	Valid	Not examined	_
Clade32b	Osteichthyes	Actinopterygii	Actinopteri	Neopterygii	Teleostei	Osteoglossocephalai	Clupeocephala	Euteleosteomorpha	Neoteleostei	Eurypterygia	Ctenosquamata	Acanthomorphata	Acanthopterygii	Berycimorphaceae				Beryciformes	Stephanoberycoidei		Hispidoberycidae	Valid	Not examined	_
Clade32b	Osteichthyes	Actinopterygii	Actinopteri	Neopterygii	Teleostei	Osteoglossocephalai	Clupeocephala	Euteleosteomorpha	Neoteleostei	Eurypterygia	Ctenosquamata	Acanthomorphata	Acanthopterygii	Berycimorphaceae				Beryciformes	Stephanoberycoidei		Rondeletiidae	Valid	Examined	Yes
Clade32b	Osteichthyes	Actinopterygii	Actinopteri	Neopterygii	Teleostei	Osteoglossocephalai	Clupeocephala	Euteleosteomorpha	Neoteleostei	Eurypterygia	Ctenosquamata	Acanthomorphata	Acanthopterygii	Berycimorphaceae				Beryciformes	Stephanoberycoidei		Stephanoberycidae	Valid	Examined	Monotypic*
Clade33	Osteichthyes	Actinopterygii	Actinopteri	Neopterygii	Teleostei	Osteoglossocephalai	Clupeocephala	Euteleosteomorpha	Neoteleostei	Eurypterygia	Ctenosquamata	Acanthomorphata	Acanthopterygii	Holocentrimorphaceae				Holocentriformes			Holocentridae	Valid	Examined	Yes
Clade34a	Osteichthyes	Actinopterygii	Actinopteri	Neopterygii	Teleostei	Osteoglossocephalai	Clupeocephala	Euteleosteomorpha	Neoteleostei	Eurypterygia	Ctenosquamata	Acanthomorphata	Acanthopterygii	Percomorphaceae	Ophidiaria			Ophidiiformes	Bythitoidei		Aphyonidae	Not validated	_	_
Clade34a	Osteichthyes	Actinopterygii	Actinopteri	Neopterygii	Teleostei	Osteoglossocephalai	Clupeocephala	Euteleosteomorpha	Neoteleostei	Eurypterygia	Ctenosquamata	Acanthomorphata	Acanthopterygii	Percomorphaceae	Ophidiaria			Ophidiiformes	Ophidioidei		Carapidae	Not validated	_	_
Clade34a	Osteichthyes	Actinopterygii	Actinopteri	Neopterygii	Teleostei	Osteoglossocephalai	Clupeocephala	Euteleosteomorpha	Neoteleostei	Eurypterygia	Ctenosquamata	Acanthomorphata	Acanthopterygii	Percomorphaceae	Ophidiaria			Ophidiiformes	Bythitoidei		Parabrotulidae	Not validated	_	_
Clade34a	Osteichthyes	Actinopterygii	Actinopteri	Neopterygii	Teleostei	Osteoglossocephalai	Clupeocephala	Euteleosteomorpha	Neoteleostei	Eurypterygia	Ctenosquamata	Acanthomorphata	Acanthopterygii	Percomorphaceae	Ophidiaria			Ophidiiformes	Bythitoidei		Bythitidae	Valid	Examined	Yes
Clade34a	Osteichthyes	Actinopterygii	Actinopteri	Neopterygii	Teleostei	Osteoglossocephalai	Clupeocephala	Euteleosteomorpha	Neoteleostei	Eurypterygia	Ctenosquamata	Acanthomorphata	Acanthopterygii	Percomorphaceae	Ophidiaria			Ophidiiformes	Bythitoidei		Dinematichthyidae	Valid	Examined	Yes
Clade34b	Osteichthyes	Actinopterygii	Actinopteri	Neopterygii	Teleostei	Osteoglossocephalai	Clupeocephala	Euteleosteomorpha	Neoteleostei	Eurypterygia	Ctenosquamata	Acanthomorphata	Acanthopterygii	Percomorphaceae	Ophidiaria			Ophidiiformes	Ophidioidei		Ophidiidae	Valid	Examined	Yes
Clade35	Osteichthyes	Actinopterygii	Actinopteri	Neopterygii	Teleostei	Osteoglossocephalai	Clupeocephala	Euteleosteomorpha	Neoteleostei	Eurypterygia	Ctenosquamata	Acanthomorphata	Acanthopterygii	Percomorphaceae	Batrachoidiaria			Batrachoidiformes			Batrachoididae	Valid	Examined	Yes
Clade36	Osteichthyes	Actinopterygii	Actinopteri	Neopterygii	Teleostei	Osteoglossocephalai	Clupeocephala	Euteleosteomorpha	Neoteleostei	Eurypterygia	Ctenosquamata	Acanthomorphata	Acanthopterygii	Percomorphaceae	Pelagiaria			Scombriformes			Amarsipidae	Valid	Not examined	_
Clade36	Osteichthyes	Actinopterygii	Actinopteri	Neopterygii	Teleostei	Osteoglossocephalai	Clupeocephala	Euteleosteomorpha	Neoteleostei	Eurypterygia	Ctenosquamata	Acanthomorphata	Acanthopterygii	Percomorphaceae	Pelagiaria			Scombriformes			Ariommatidae	Valid	Examined	Yes
Clade36	Osteichthyes	Actinopterygii	Actinopteri	Neopterygii	Teleostei	Osteoglossocephalai	Clupeocephala	Euteleosteomorpha	Neoteleostei	Eurypterygia	Ctenosquamata	Acanthomorphata	Acanthopterygii	Percomorphaceae	Pelagiaria			Scombriformes			Arripidae	Valid	Examined	Yes
Clade36	Osteichthyes	Actinopterygii	Actinopteri	Neopterygii	Teleostei	Osteoglossocephalai	Clupeocephala	Euteleosteomorpha	Neoteleostei	Eurypterygia	Ctenosquamata	Acanthomorphata	Acanthopterygii	Percomorphaceae	Pelagiaria			Scombriformes			Bramidae	Valid	Examined	Yes
Clade36	Osteichthyes	Actinopterygii	Actinopteri	Neopterygii	Teleostei	Osteoglossocephalai	Clupeocephala	Euteleosteomorpha	Neoteleostei	Eurypterygia	Ctenosquamata	Acanthomorphata	Acanthopterygii	Percomorphaceae	Pelagiaria			Scombriformes			Caristiidae	Valid	Examined	Yes
Clade36	Osteichthyes	Actinopterygii	Actinopteri	Neopterygii	Teleostei	Osteoglossocephalai	Clupeocephala	Euteleosteomorpha	Neoteleostei	Eurypterygia	Ctenosquamata	Acanthomorphata	Acanthopterygii	Percomorphaceae	Pelagiaria			Scombriformes			Centrolophidae	Valid	Examined	Monotypic*
Clade36	Osteichthyes	Actinopterygii	Actinopteri	Neopterygii	Teleostei	Osteoglossocephalai	Clupeocephala	Euteleosteomorpha	Neoteleostei	Eurypterygia	Ctenosquamata	Acanthomorphata	Acanthopterygii	Percomorphaceae	Pelagiaria			Scombriformes			Chiasmodontidae	Valid	Examined	Yes
Clade36	Osteichthyes	Actinopterygii	Actinopteri	Neopterygii	Teleostei	Osteoglossocephalai	Clupeocephala	Euteleosteomorpha	Neoteleostei	Eurypterygia	Ctenosquamata	Acanthomorphata	Acanthopterygii	Percomorphaceae	Pelagiaria			Scombriformes			Gempylidae	Valid	Examined	Not monophyletic; more evidence needed
Clade36	Osteichthyes	Actinopterygii	Actinopteri	Neopterygii	Teleostei	Osteoglossocephalai	Clupeocephala	Euteleosteomorpha	Neoteleostei	Eurypterygia	Ctenosquamata	Acanthomorphata	Acanthopterygii	Percomorphaceae	Pelagiaria			Scombriformes			Icosteidae	Valid	Examined	Monotypic*
Clade36	Osteichthyes	Actinopterygii	Actinopteri	Neopterygii	Teleostei	Osteoglossocephalai	Clupeocephala	Euteleosteomorpha	Neoteleostei	Eurypterygia	Ctenosquamata	Acanthomorphata	Acanthopterygii	Percomorphaceae	Pelagiaria			Scombriformes			Nomeidae	Valid	Examined	Yes
Clade36	Osteichthyes	Actinopterygii	Actinopteri	Neopterygii	Teleostei	Osteoglossocephalai	Clupeocephala	Euteleosteomorpha	Neoteleostei	Eurypterygia	Ctenosquamata	Acanthomorphata	Acanthopterygii	Percomorphaceae	Pelagiaria			Scombriformes			Pomatomidae	Valid	Examined	Monotypic*
Clade36	Osteichthyes	Actinopterygii	Actinopteri	Neopterygii	Teleostei	Osteoglossocephalai	Clupeocephala	Euteleosteomorpha	Neoteleostei	Eurypterygia	Ctenosquamata	Acanthomorphata	Acanthopterygii	Percomorphaceae	Pelagiaria			Scombriformes			Scombridae	Valid	Examined	Not monophyletic; monophyletic in other studies
Clade36	Osteichthyes	Actinopterygii	Actinopteri	Neopterygii	Teleostei	Osteoglossocephalai	Clupeocephala	Euteleosteomorpha	Neoteleostei	Eurypterygia	Ctenosquamata	Acanthomorphata	Acanthopterygii	Percomorphaceae	Pelagiaria			Scombriformes			Scombrolabracidae	Valid	Examined	Monotypic*
Clade36	Osteichthyes	Actinopterygii	Actinopteri	Neopterygii	Teleostei	Osteoglossocephalai	Clupeocephala	Euteleosteomorpha	Neoteleostei	Eurypterygia	Ctenosquamata	Acanthomorphata	Acanthopterygii	Percomorphaceae	Pelagiaria			Scombriformes			Scombropidae	Valid	Not examined	_
Clade36	Osteichthyes	Actinopterygii	Actinopteri	Neopterygii	Teleostei	Osteoglossocephalai	Clupeocephala	Euteleosteomorpha	Neoteleostei	Eurypterygia	Ctenosquamata	Acanthomorphata	Acanthopterygii	Percomorphaceae	Pelagiaria			Scombriformes			Stromateidae	Valid	Examined	Yes
Clade36	Osteichthyes	Actinopterygii	Actinopteri	Neopterygii	Teleostei	Osteoglossocephalai	Clupeocephala	Euteleosteomorpha	Neoteleostei	Eurypterygia	Ctenosquamata	Acanthomorphata	Acanthopterygii	Percomorphaceae	Pelagiaria			Scombriformes			Tetragonuridae	Valid	Not examined	_
Clade36	Osteichthyes	Actinopterygii	Actinopteri	Neopterygii	Teleostei	Osteoglossocephalai	Clupeocephala	Euteleosteomorpha	Neoteleostei	Eurypterygia	Ctenosquamata	Acanthomorphata	Acanthopterygii	Percomorphaceae	Pelagiaria			Scombriformes			Trichiuridae	Valid	Examined	Yes
Clade37	Osteichthyes	Actinopterygii	Actinopteri	Neopterygii	Teleostei	Osteoglossocephalai	Clupeocephala	Euteleosteomorpha	Neoteleostei	Eurypterygia	Ctenosquamata	Acanthomorphata	Acanthopterygii	Percomorphaceae	Syngnatharia			Syngnathiformes			Macroramphosidae	Not validated	_	_
Clade37	Osteichthyes	Actinopterygii	Actinopteri	Neopterygii	Teleostei	Osteoglossocephalai	Clupeocephala	Euteleosteomorpha	Neoteleostei	Eurypterygia	Ctenosquamata	Acanthomorphata	Acanthopterygii	Percomorphaceae	Syngnatharia			Syngnathiformes	Syngnathoidei		Aulostomidae	Valid	Examined	Yes
Clade37	Osteichthyes	Actinopterygii	Actinopteri	Neopterygii	Teleostei	Osteoglossocephalai	Clupeocephala	Euteleosteomorpha	Neoteleostei	Eurypterygia	Ctenosquamata	Acanthomorphata	Acanthopterygii	Percomorphaceae	Syngnatharia			Syngnathiformes	Callionymoidei		Callionymidae	Valid	Examined	Yes
Clade37	Osteichthyes	Actinopterygii	Actinopteri	Neopterygii	Teleostei	Osteoglossocephalai	Clupeocephala	Euteleosteomorpha	Neoteleostei	Eurypterygia	Ctenosquamata	Acanthomorphata	Acanthopterygii	Percomorphaceae	Syngnatharia			Syngnathiformes	Syngnathoidei		Centriscidae	Valid	Examined	Yes
Clade37	Osteichthyes	Actinopterygii	Actinopteri	Neopterygii	Teleostei	Osteoglossocephalai	Clupeocephala	Euteleosteomorpha	Neoteleostei	Eurypterygia	Ctenosquamata	Acanthomorphata	Acanthopterygii	Percomorphaceae	Syngnatharia			Syngnathiformes	Dactylopteroidei		Dactylopteridae	Valid	Examined	Yes
Clade37	Osteichthyes	Actinopterygii	Actinopteri	Neopterygii	Teleostei	Osteoglossocephalai	Clupeocephala	Euteleosteomorpha	Neoteleostei	Eurypterygia	Ctenosquamata	Acanthomorphata	Acanthopterygii	Percomorphaceae	Syngnatharia			Syngnathiformes	Callionymoidei		Draconettidae	Valid	Not examined	_
Clade37	Osteichthyes	Actinopterygii	Actinopteri	Neopterygii	Teleostei	Osteoglossocephalai	Clupeocephala	Euteleosteomorpha	Neoteleostei	Eurypterygia	Ctenosquamata	Acanthomorphata	Acanthopterygii	Percomorphaceae	Syngnatharia			Syngnathiformes	Syngnathoidei		Fistulariidae	Valid	Examined	Yes
Clade37	Osteichthyes	Actinopterygii	Actinopteri	Neopterygii	Teleostei	Osteoglossocephalai	Clupeocephala	Euteleosteomorpha	Neoteleostei	Eurypterygia	Ctenosquamata	Acanthomorphata	Acanthopterygii	Percomorphaceae	Syngnatharia			Syngnathiformes	Mulloidei		Mullidae	Valid	Examined	Yes
Clade37	Osteichthyes	Actinopterygii	Actinopteri	Neopterygii	Teleostei	Osteoglossocephalai	Clupeocephala	Euteleosteomorpha	Neoteleostei	Eurypterygia	Ctenosquamata	Acanthomorphata	Acanthopterygii	Percomorphaceae	Syngnatharia			Syngnathiformes	Dactylopteroidei		Pegasidae	Valid	Examined	Monotypic*
Clade37	Osteichthyes	Actinopterygii	Actinopteri	Neopterygii	Teleostei	Osteoglossocephalai	Clupeocephala	Euteleosteomorpha	Neoteleostei	Eurypterygia	Ctenosquamata	Acanthomorphata	Acanthopterygii	Percomorphaceae	Syngnatharia			Syngnathiformes	Syngnathoidei		Solenostomidae	Valid	Examined	Yes
Clade37	Osteichthyes	Actinopterygii	Actinopteri	Neopterygii	Teleostei	Osteoglossocephalai	Clupeocephala	Euteleosteomorpha	Neoteleostei	Eurypterygia	Ctenosquamata	Acanthomorphata	Acanthopterygii	Percomorphaceae	Syngnatharia			Syngnathiformes	Syngnathoidei		Syngnathidae	Valid	Examined	Yes
Clade38a	Osteichthyes	Actinopterygii	Actinopteri	Neopterygii	Teleostei	Osteoglossocephalai	Clupeocephala	Euteleosteomorpha	Neoteleostei	Eurypterygia	Ctenosquamata	Acanthomorphata	Acanthopterygii	Percomorphaceae	Gobiaria			Kurtiformes	Apogonoidei		Apogonidae	Valid	Examined	Yes
Clade38b	Osteichthyes	Actinopterygii	Actinopteri	Neopterygii	Teleostei	Osteoglossocephalai	Clupeocephala	Euteleosteomorpha	Neoteleostei	Eurypterygia	Ctenosquamata	Acanthomorphata	Acanthopterygii	Percomorphaceae	Gobiaria			Kurtiformes	Kurtoidei		Kurtidae	Valid	Examined	Yes
Clade38c	Osteichthyes	Actinopterygii	Actinopteri	Neopterygii	Teleostei	Osteoglossocephalai	Clupeocephala	Euteleosteomorpha	Neoteleostei	Eurypterygia	Ctenosquamata	Acanthomorphata	Acanthopterygii	Percomorphaceae	Gobiaria			Gobiiformes	Gobioidei		Kraemeriidae	Not validated	_	_
Clade38c	Osteichthyes	Actinopterygii	Actinopteri	Neopterygii	Teleostei	Osteoglossocephalai	Clupeocephala	Euteleosteomorpha	Neoteleostei	Eurypterygia	Ctenosquamata	Acanthomorphata	Acanthopterygii	Percomorphaceae	Gobiaria			Gobiiformes	Gobioidei		Microdesmidae	Not validated	_	_
Clade38c	Osteichthyes	Actinopterygii	Actinopteri	Neopterygii	Teleostei	Osteoglossocephalai	Clupeocephala	Euteleosteomorpha	Neoteleostei	Eurypterygia	Ctenosquamata	Acanthomorphata	Acanthopterygii	Percomorphaceae	Gobiaria			Gobiiformes	Gobioidei		Schindleriidae	Not validated	_	_
Clade38c	Osteichthyes	Actinopterygii	Actinopteri	Neopterygii	Teleostei	Osteoglossocephalai	Clupeocephala	Euteleosteomorpha	Neoteleostei	Eurypterygia	Ctenosquamata	Acanthomorphata	Acanthopterygii	Percomorphaceae	Gobiaria			Gobiiformes	Gobioidei		Xenisthmidae	Not validated	_	_
Clade38c	Osteichthyes	Actinopterygii	Actinopteri	Neopterygii	Teleostei	Osteoglossocephalai	Clupeocephala	Euteleosteomorpha	Neoteleostei	Eurypterygia	Ctenosquamata	Acanthomorphata	Acanthopterygii	Percomorphaceae	Gobiaria			Gobiiformes	Gobioidei		Butidae	Valid	Not examined	_
Clade38c	Osteichthyes	Actinopterygii	Actinopteri	Neopterygii	Teleostei	Osteoglossocephalai	Clupeocephala	Euteleosteomorpha	Neoteleostei	Eurypterygia	Ctenosquamata	Acanthomorphata	Acanthopterygii	Percomorphaceae	Gobiaria			Gobiiformes	Gobioidei		Eleotridae	Valid	Examined	Yes
Clade38c	Osteichthyes	Actinopterygii	Actinopteri	Neopterygii	Teleostei	Osteoglossocephalai	Clupeocephala	Euteleosteomorpha	Neoteleostei	Eurypterygia	Ctenosquamata	Acanthomorphata	Acanthopterygii	Percomorphaceae	Gobiaria			Gobiiformes	Gobioidei		Gobiidae	Valid	Examined	Yes
Clade38c	Osteichthyes	Actinopterygii	Actinopteri	Neopterygii	Teleostei	Osteoglossocephalai	Clupeocephala	Euteleosteomorpha	Neoteleostei	Eurypterygia	Ctenosquamata	Acanthomorphata	Acanthopterygii	Percomorphaceae	Gobiaria			Gobiiformes	Gobioidei		Milyeringidae	Valid	Not examined	_
Clade38c	Osteichthyes	Actinopterygii	Actinopteri	Neopterygii	Teleostei	Osteoglossocephalai	Clupeocephala	Euteleosteomorpha	Neoteleostei	Eurypterygia	Ctenosquamata	Acanthomorphata	Acanthopterygii	Percomorphaceae	Gobiaria			Gobiiformes	Gobioidei		Odontobutidae	Valid	Examined	Yes
Clade38c	Osteichthyes	Actinopterygii	Actinopteri	Neopterygii	Teleostei	Osteoglossocephalai	Clupeocephala	Euteleosteomorpha	Neoteleostei	Eurypterygia	Ctenosquamata	Acanthomorphata	Acanthopterygii	Percomorphaceae	Gobiaria			Gobiiformes	Gobioidei		Oxudercidae	Valid	Not examined	_
Clade38c	Osteichthyes	Actinopterygii	Actinopteri	Neopterygii	Teleostei	Osteoglossocephalai	Clupeocephala	Euteleosteomorpha	Neoteleostei	Eurypterygia	Ctenosquamata	Acanthomorphata	Acanthopterygii	Percomorphaceae	Gobiaria			Gobiiformes	Gobioidei		Rhyacichthyidae	Valid	Not examined	_
Clade38c	Osteichthyes	Actinopterygii	Actinopteri	Neopterygii	Teleostei	Osteoglossocephalai	Clupeocephala	Euteleosteomorpha	Neoteleostei	Eurypterygia	Ctenosquamata	Acanthomorphata	Acanthopterygii	Percomorphaceae	Gobiaria			Gobiiformes	Gobioidei		Thalasseleotrididae	Valid	Not examined	_
Clade38c	Osteichthyes	Actinopterygii	Actinopteri	Neopterygii	Teleostei	Osteoglossocephalai	Clupeocephala	Euteleosteomorpha	Neoteleostei	Eurypterygia	Ctenosquamata	Acanthomorphata	Acanthopterygii	Percomorphaceae	Gobiaria			Gobiiformes	Trichonotoidei		Trichonotidae	Valid	Not examined	_
Clade39a	Osteichthyes	Actinopterygii	Actinopteri	Neopterygii	Teleostei	Osteoglossocephalai	Clupeocephala	Euteleosteomorpha	Neoteleostei	Eurypterygia	Ctenosquamata	Acanthomorphata	Acanthopterygii	Percomorphaceae	Anabantaria			Anabantiformes	Anabantoidei		Anabantidae	Valid	Examined	Yes
Clade39a	Osteichthyes	Actinopterygii	Actinopteri	Neopterygii	Teleostei	Osteoglossocephalai	Clupeocephala	Euteleosteomorpha	Neoteleostei	Eurypterygia	Ctenosquamata	Acanthomorphata	Acanthopterygii	Percomorphaceae	Anabantaria			Anabantiformes	Nandoidei		Badidae	Valid	Examined	Yes
Clade39a	Osteichthyes	Actinopterygii	Actinopteri	Neopterygii	Teleostei	Osteoglossocephalai	Clupeocephala	Euteleosteomorpha	Neoteleostei	Eurypterygia	Ctenosquamata	Acanthomorphata	Acanthopterygii	Percomorphaceae	Anabantaria			Anabantiformes	Channoidei		Channidae	Valid	Examined	Yes
Clade39a	Osteichthyes	Actinopterygii	Actinopteri	Neopterygii	Teleostei	Osteoglossocephalai	Clupeocephala	Euteleosteomorpha	Neoteleostei	Eurypterygia	Ctenosquamata	Acanthomorphata	Acanthopterygii	Percomorphaceae	Anabantaria			Anabantiformes	Anabantoidei		Helostomatidae	Valid	Examined	Monotypic*
Clade39a	Osteichthyes	Actinopterygii	Actinopteri	Neopterygii	Teleostei	Osteoglossocephalai	Clupeocephala	Euteleosteomorpha	Neoteleostei	Eurypterygia	Ctenosquamata	Acanthomorphata	Acanthopterygii	Percomorphaceae	Anabantaria			Anabantiformes	Nandoidei		Nandidae	Valid	Examined	Yes
Clade39a	Osteichthyes	Actinopterygii	Actinopteri	Neopterygii	Teleostei	Osteoglossocephalai	Clupeocephala	Euteleosteomorpha	Neoteleostei	Eurypterygia	Ctenosquamata	Acanthomorphata	Acanthopterygii	Percomorphaceae	Anabantaria			Anabantiformes	Anabantoidei		Osphronemidae	Valid	Examined	Yes
Clade39a	Osteichthyes	Actinopterygii	Actinopteri	Neopterygii	Teleostei	Osteoglossocephalai	Clupeocephala	Euteleosteomorpha	Neoteleostei	Eurypterygia	Ctenosquamata	Acanthomorphata	Acanthopterygii	Percomorphaceae	Anabantaria			Anabantiformes	Nandoidei		Pristolepididae	Valid	Examined	Yes
Clade39b	Osteichthyes	Actinopterygii	Actinopteri	Neopterygii	Teleostei	Osteoglossocephalai	Clupeocephala	Euteleosteomorpha	Neoteleostei	Eurypterygia	Ctenosquamata	Acanthomorphata	Acanthopterygii	Percomorphaceae	Anabantaria			Synbranchiformes	Mastacembeloidei		Chaudhuriidae	Valid	Not examined	_
Clade39b	Osteichthyes	Actinopterygii	Actinopteri	Neopterygii	Teleostei	Osteoglossocephalai	Clupeocephala	Euteleosteomorpha	Neoteleostei	Eurypterygia	Ctenosquamata	Acanthomorphata	Acanthopterygii	Percomorphaceae	Anabantaria			Synbranchiformes	Indostomoidei		Indostomidae	Valid	Examined	Yes
Clade39b	Osteichthyes	Actinopterygii	Actinopteri	Neopterygii	Teleostei	Osteoglossocephalai	Clupeocephala	Euteleosteomorpha	Neoteleostei	Eurypterygia	Ctenosquamata	Acanthomorphata	Acanthopterygii	Percomorphaceae	Anabantaria			Synbranchiformes	Mastacembeloidei		Mastacembelidae	Valid	Examined	Yes
Clade39b	Osteichthyes	Actinopterygii	Actinopteri	Neopterygii	Teleostei	Osteoglossocephalai	Clupeocephala	Euteleosteomorpha	Neoteleostei	Eurypterygia	Ctenosquamata	Acanthomorphata	Acanthopterygii	Percomorphaceae	Anabantaria			Synbranchiformes	Synbranchoidei		Synbranchidae	Valid	Examined	Monotypic*
Clade40	Osteichthyes	Actinopterygii	Actinopteri	Neopterygii	Teleostei	Osteoglossocephalai	Clupeocephala	Euteleosteomorpha	Neoteleostei	Eurypterygia	Ctenosquamata	Acanthomorphata	Acanthopterygii	Percomorphaceae	Carangaria			Pleuronectiformes	Pleuronectoidei		"Cyclopsettidae"	Awaiting formal description	Examined	Yes
Clade40	Osteichthyes	Actinopterygii	Actinopteri	Neopterygii	Teleostei	Osteoglossocephalai	Clupeocephala	Euteleosteomorpha	Neoteleostei	Eurypterygia	Ctenosquamata	Acanthomorphata	Acanthopterygii	Percomorphaceae	Carangaria			Pleuronectiformes	Pleuronectoidei		Achiropsettidae	Not validated	_	_
Clade40	Osteichthyes	Actinopterygii	Actinopteri	Neopterygii	Teleostei	Osteoglossocephalai	Clupeocephala	Euteleosteomorpha	Neoteleostei	Eurypterygia	Ctenosquamata	Acanthomorphata	Acanthopterygii	Percomorphaceae	Carangaria			Incertae sedis in Carangaria			Latidae	Not validated	_	_
Clade40	Osteichthyes	Actinopterygii	Actinopteri	Neopterygii	Teleostei	Osteoglossocephalai	Clupeocephala	Euteleosteomorpha	Neoteleostei	Eurypterygia	Ctenosquamata	Acanthomorphata	Acanthopterygii	Percomorphaceae	Carangaria			Pleuronectiformes	Pleuronectoidei		Achiridae	Valid	Examined	Yes
Clade40	Osteichthyes	Actinopterygii	Actinopteri	Neopterygii	Teleostei	Osteoglossocephalai	Clupeocephala	Euteleosteomorpha	Neoteleostei	Eurypterygia	Ctenosquamata	Acanthomorphata	Acanthopterygii	Percomorphaceae	Carangaria			Pleuronectiformes	Pleuronectoidei		Bothidae	Valid	Examined	Yes
Clade40	Osteichthyes	Actinopterygii	Actinopteri	Neopterygii	Teleostei	Osteoglossocephalai	Clupeocephala	Euteleosteomorpha	Neoteleostei	Eurypterygia	Ctenosquamata	Acanthomorphata	Acanthopterygii	Percomorphaceae	Carangaria			Carangiformes			Carangidae	Valid	Examined	Yes
Clade40	Osteichthyes	Actinopterygii	Actinopteri	Neopterygii	Teleostei	Osteoglossocephalai	Clupeocephala	Euteleosteomorpha	Neoteleostei	Eurypterygia	Ctenosquamata	Acanthomorphata	Acanthopterygii	Percomorphaceae	Carangaria			Incertae sedis in Carangaria			Centropomidae	Valid	Examined	Yes
Clade40	Osteichthyes	Actinopterygii	Actinopteri	Neopterygii	Teleostei	Osteoglossocephalai	Clupeocephala	Euteleosteomorpha	Neoteleostei	Eurypterygia	Ctenosquamata	Acanthomorphata	Acanthopterygii	Percomorphaceae	Carangaria			Pleuronectiformes	Pleuronectoidei		Citharidae	Valid	Examined	Yes
Clade40	Osteichthyes	Actinopterygii	Actinopteri	Neopterygii	Teleostei	Osteoglossocephalai	Clupeocephala	Euteleosteomorpha	Neoteleostei	Eurypterygia	Ctenosquamata	Acanthomorphata	Acanthopterygii	Percomorphaceae	Carangaria			Carangiformes			Coryphaenidae	Valid	Examined	Monotypic*
Clade40	Osteichthyes	Actinopterygii	Actinopteri	Neopterygii	Teleostei	Osteoglossocephalai	Clupeocephala	Euteleosteomorpha	Neoteleostei	Eurypterygia	Ctenosquamata	Acanthomorphata	Acanthopterygii	Percomorphaceae	Carangaria			Pleuronectiformes	Pleuronectoidei		Cynoglossidae	Valid	Examined	Yes
Clade40	Osteichthyes	Actinopterygii	Actinopteri	Neopterygii	Teleostei	Osteoglossocephalai	Clupeocephala	Euteleosteomorpha	Neoteleostei	Eurypterygia	Ctenosquamata	Acanthomorphata	Acanthopterygii	Percomorphaceae	Carangaria			Carangiformes			Echeneidae	Valid	Examined	Yes
Clade40	Osteichthyes	Actinopterygii	Actinopteri	Neopterygii	Teleostei	Osteoglossocephalai	Clupeocephala	Euteleosteomorpha	Neoteleostei	Eurypterygia	Ctenosquamata	Acanthomorphata	Acanthopterygii	Percomorphaceae	Carangaria			Istiophoriformes			Istiophoridae	Valid	Examined	Yes
Clade40	Osteichthyes	Actinopterygii	Actinopteri	Neopterygii	Teleostei	Osteoglossocephalai	Clupeocephala	Euteleosteomorpha	Neoteleostei	Eurypterygia	Ctenosquamata	Acanthomorphata	Acanthopterygii	Percomorphaceae	Carangaria			Incertae sedis in Carangaria			Lactariidae	Valid	Examined	Yes
Clade40	Osteichthyes	Actinopterygii	Actinopteri	Neopterygii	Teleostei	Osteoglossocephalai	Clupeocephala	Euteleosteomorpha	Neoteleostei	Eurypterygia	Ctenosquamata	Acanthomorphata	Acanthopterygii	Percomorphaceae	Carangaria			Incertae sedis in Carangaria			Leptobramidae	Valid	Examined	Monotypic*
Clade40	Osteichthyes	Actinopterygii	Actinopteri	Neopterygii	Teleostei	Osteoglossocephalai	Clupeocephala	Euteleosteomorpha	Neoteleostei	Eurypterygia	Ctenosquamata	Acanthomorphata	Acanthopterygii	Percomorphaceae	Carangaria			Incertae sedis in Carangaria			Menidae	Valid	Examined	Monotypic*
Clade40	Osteichthyes	Actinopterygii	Actinopteri	Neopterygii	Teleostei	Osteoglossocephalai	Clupeocephala	Euteleosteomorpha	Neoteleostei	Eurypterygia	Ctenosquamata	Acanthomorphata	Acanthopterygii	Percomorphaceae	Carangaria			Carangiformes			Nematistiidae	Valid	Examined	Monotypic*
Clade40	Osteichthyes	Actinopterygii	Actinopteri	Neopterygii	Teleostei	Osteoglossocephalai	Clupeocephala	Euteleosteomorpha	Neoteleostei	Eurypterygia	Ctenosquamata	Acanthomorphata	Acanthopterygii	Percomorphaceae	Carangaria			Pleuronectiformes	Pleuronectoidei		Paralichthodidae	Valid	Not examined	_
Clade40	Osteichthyes	Actinopterygii	Actinopteri	Neopterygii	Teleostei	Osteoglossocephalai	Clupeocephala	Euteleosteomorpha	Neoteleostei	Eurypterygia	Ctenosquamata	Acanthomorphata	Acanthopterygii	Percomorphaceae	Carangaria			Pleuronectiformes	Pleuronectoidei		Paralichthyidae	Valid	Examined	Yes
Clade40	Osteichthyes	Actinopterygii	Actinopteri	Neopterygii	Teleostei	Osteoglossocephalai	Clupeocephala	Euteleosteomorpha	Neoteleostei	Eurypterygia	Ctenosquamata	Acanthomorphata	Acanthopterygii	Percomorphaceae	Carangaria			Pleuronectiformes	Pleuronectoidei		Pleuronectidae	Valid	Examined	Yes
Clade40	Osteichthyes	Actinopterygii	Actinopteri	Neopterygii	Teleostei	Osteoglossocephalai	Clupeocephala	Euteleosteomorpha	Neoteleostei	Eurypterygia	Ctenosquamata	Acanthomorphata	Acanthopterygii	Percomorphaceae	Carangaria			Pleuronectiformes	Pleuronectoidei		Poecilopsettidae	Valid	Examined	Yes
Clade40	Osteichthyes	Actinopterygii	Actinopteri	Neopterygii	Teleostei	Osteoglossocephalai	Clupeocephala	Euteleosteomorpha	Neoteleostei	Eurypterygia	Ctenosquamata	Acanthomorphata	Acanthopterygii	Percomorphaceae	Carangaria			Incertae sedis in Carangaria			Polynemidae	Valid	Examined	Yes
Clade40	Osteichthyes	Actinopterygii	Actinopteri	Neopterygii	Teleostei	Osteoglossocephalai	Clupeocephala	Euteleosteomorpha	Neoteleostei	Eurypterygia	Ctenosquamata	Acanthomorphata	Acanthopterygii	Percomorphaceae	Carangaria			Pleuronectiformes	Psettodoidei		Psettodidae	Valid	Examined	Yes
Clade40	Osteichthyes	Actinopterygii	Actinopteri	Neopterygii	Teleostei	Osteoglossocephalai	Clupeocephala	Euteleosteomorpha	Neoteleostei	Eurypterygia	Ctenosquamata	Acanthomorphata	Acanthopterygii	Percomorphaceae	Carangaria			Carangiformes			Rachycentridae	Valid	Examined	Monotypic*
Clade40	Osteichthyes	Actinopterygii	Actinopteri	Neopterygii	Teleostei	Osteoglossocephalai	Clupeocephala	Euteleosteomorpha	Neoteleostei	Eurypterygia	Ctenosquamata	Acanthomorphata	Acanthopterygii	Percomorphaceae	Carangaria			Pleuronectiformes	Pleuronectoidei		Rhombosoleidae	Valid	Examined	Yes
Clade40	Osteichthyes	Actinopterygii	Actinopteri	Neopterygii	Teleostei	Osteoglossocephalai	Clupeocephala	Euteleosteomorpha	Neoteleostei	Eurypterygia	Ctenosquamata	Acanthomorphata	Acanthopterygii	Percomorphaceae	Carangaria			Pleuronectiformes	Pleuronectoidei		Samaridae	Valid	Examined	Yes
Clade40	Osteichthyes	Actinopterygii	Actinopteri	Neopterygii	Teleostei	Osteoglossocephalai	Clupeocephala	Euteleosteomorpha	Neoteleostei	Eurypterygia	Ctenosquamata	Acanthomorphata	Acanthopterygii	Percomorphaceae	Carangaria			Pleuronectiformes	Pleuronectoidei		Scophthalmidae	Valid	Examined	Yes
Clade40	Osteichthyes	Actinopterygii	Actinopteri	Neopterygii	Teleostei	Osteoglossocephalai	Clupeocephala	Euteleosteomorpha	Neoteleostei	Eurypterygia	Ctenosquamata	Acanthomorphata	Acanthopterygii	Percomorphaceae	Carangaria			Pleuronectiformes	Pleuronectoidei		Soleidae	Valid	Examined	Yes
Clade40	Osteichthyes	Actinopterygii	Actinopteri	Neopterygii	Teleostei	Osteoglossocephalai	Clupeocephala	Euteleosteomorpha	Neoteleostei	Eurypterygia	Ctenosquamata	Acanthomorphata	Acanthopterygii	Percomorphaceae	Carangaria			Incertae sedis in Carangaria			Sphyraenidae	Valid	Examined	Yes
Clade40	Osteichthyes	Actinopterygii	Actinopteri	Neopterygii	Teleostei	Osteoglossocephalai	Clupeocephala	Euteleosteomorpha	Neoteleostei	Eurypterygia	Ctenosquamata	Acanthomorphata	Acanthopterygii	Percomorphaceae	Carangaria			Incertae sedis in Carangaria			Toxotidae	Valid	Examined	Yes
Clade40	Osteichthyes	Actinopterygii	Actinopteri	Neopterygii	Teleostei	Osteoglossocephalai	Clupeocephala	Euteleosteomorpha	Neoteleostei	Eurypterygia	Ctenosquamata	Acanthomorphata	Acanthopterygii	Percomorphaceae	Carangaria			Istiophoriformes			Xiphiidae	Valid	Examined	Monotypic*
Clade41	Osteichthyes	Actinopterygii	Actinopteri	Neopterygii	Teleostei	Osteoglossocephalai	Clupeocephala	Euteleosteomorpha	Neoteleostei	Eurypterygia	Ctenosquamata	Acanthomorphata	Acanthopterygii	Percomorphaceae	Ovalentaria		Atherinomorphae	Cyprinodontiformes	Cyprinodontoidei		“Pantanodontidae”	Awaiting formal description	Not examined	_
Clade41	Osteichthyes	Actinopterygii	Actinopteri	Neopterygii	Teleostei	Osteoglossocephalai	Clupeocephala	Euteleosteomorpha	Neoteleostei	Eurypterygia	Ctenosquamata	Acanthomorphata	Acanthopterygii	Percomorphaceae	Ovalentaria		Atherinomorphae	Atheriniformes			Notocheiridae	Not validated	_	_
Clade41	Osteichthyes	Actinopterygii	Actinopteri	Neopterygii	Teleostei	Osteoglossocephalai	Clupeocephala	Euteleosteomorpha	Neoteleostei	Eurypterygia	Ctenosquamata	Acanthomorphata	Acanthopterygii	Percomorphaceae	Ovalentaria		Atherinomorphae	Beloniformes	Belonoidei		Scomberesocidae	Not validated	_	_
Clade41	Osteichthyes	Actinopterygii	Actinopteri	Neopterygii	Teleostei	Osteoglossocephalai	Clupeocephala	Euteleosteomorpha	Neoteleostei	Eurypterygia	Ctenosquamata	Acanthomorphata	Acanthopterygii	Percomorphaceae	Ovalentaria		Atherinomorphae	Cyprinodontiformes	Aplocheiloidei		"Rivulidae"	Preoccupied; awaiting formal description	Not examined	_
Clade41	Osteichthyes	Actinopterygii	Actinopteri	Neopterygii	Teleostei	Osteoglossocephalai	Clupeocephala	Euteleosteomorpha	Neoteleostei	Eurypterygia	Ctenosquamata	Acanthomorphata	Acanthopterygii	Percomorphaceae	Ovalentaria		Atherinomorphae	Beloniformes	Adrianichthyoidei		Adrianichthyidae	Valid	Examined	Monotypic*
Clade41	Osteichthyes	Actinopterygii	Actinopteri	Neopterygii	Teleostei	Osteoglossocephalai	Clupeocephala	Euteleosteomorpha	Neoteleostei	Eurypterygia	Ctenosquamata	Acanthomorphata	Acanthopterygii	Percomorphaceae	Ovalentaria			Incertae sedis in Ovalentaria			Ambassidae	Valid	Examined	Yes
Clade41	Osteichthyes	Actinopterygii	Actinopteri	Neopterygii	Teleostei	Osteoglossocephalai	Clupeocephala	Euteleosteomorpha	Neoteleostei	Eurypterygia	Ctenosquamata	Acanthomorphata	Acanthopterygii	Percomorphaceae	Ovalentaria		Atherinomorphae	Cyprinodontiformes	Cyprinodontoidei		Anablepidae	Valid	Not examined	_
Clade41	Osteichthyes	Actinopterygii	Actinopteri	Neopterygii	Teleostei	Osteoglossocephalai	Clupeocephala	Euteleosteomorpha	Neoteleostei	Eurypterygia	Ctenosquamata	Acanthomorphata	Acanthopterygii	Percomorphaceae	Ovalentaria		Atherinomorphae	Cyprinodontiformes	Aplocheiloidei		Aplocheilidae	Valid	Examined	Monotypic*
Clade41	Osteichthyes	Actinopterygii	Actinopteri	Neopterygii	Teleostei	Osteoglossocephalai	Clupeocephala	Euteleosteomorpha	Neoteleostei	Eurypterygia	Ctenosquamata	Acanthomorphata	Acanthopterygii	Percomorphaceae	Ovalentaria		Atherinomorphae	Atheriniformes	Atherinoidei		Atherinidae	Valid	Examined	Yes
Clade41	Osteichthyes	Actinopterygii	Actinopteri	Neopterygii	Teleostei	Osteoglossocephalai	Clupeocephala	Euteleosteomorpha	Neoteleostei	Eurypterygia	Ctenosquamata	Acanthomorphata	Acanthopterygii	Percomorphaceae	Ovalentaria		Atherinomorphae	Atheriniformes	Atherinopsoidei		Atherinopsidae	Valid	Examined	Yes
Clade41	Osteichthyes	Actinopterygii	Actinopteri	Neopterygii	Teleostei	Osteoglossocephalai	Clupeocephala	Euteleosteomorpha	Neoteleostei	Eurypterygia	Ctenosquamata	Acanthomorphata	Acanthopterygii	Percomorphaceae	Ovalentaria		Atherinomorphae	Atheriniformes	Atherinoidei		Atherionidae	Valid	Not examined	_
Clade41	Osteichthyes	Actinopterygii	Actinopteri	Neopterygii	Teleostei	Osteoglossocephalai	Clupeocephala	Euteleosteomorpha	Neoteleostei	Eurypterygia	Ctenosquamata	Acanthomorphata	Acanthopterygii	Percomorphaceae	Ovalentaria		Atherinomorphae	Atheriniformes	Atherinoidei		Bedotiidae	Valid	Examined	Monotypic*
Clade41	Osteichthyes	Actinopterygii	Actinopteri	Neopterygii	Teleostei	Osteoglossocephalai	Clupeocephala	Euteleosteomorpha	Neoteleostei	Eurypterygia	Ctenosquamata	Acanthomorphata	Acanthopterygii	Percomorphaceae	Ovalentaria		Atherinomorphae	Beloniformes	Belonoidei		Belonidae	Valid	Examined	Yes
Clade41	Osteichthyes	Actinopterygii	Actinopteri	Neopterygii	Teleostei	Osteoglossocephalai	Clupeocephala	Euteleosteomorpha	Neoteleostei	Eurypterygia	Ctenosquamata	Acanthomorphata	Acanthopterygii	Percomorphaceae	Ovalentaria		Blenniimorphae	Blenniiformes			Blenniidae	Valid	Examined	Yes
Clade41	Osteichthyes	Actinopterygii	Actinopteri	Neopterygii	Teleostei	Osteoglossocephalai	Clupeocephala	Euteleosteomorpha	Neoteleostei	Eurypterygia	Ctenosquamata	Acanthomorphata	Acanthopterygii	Percomorphaceae	Ovalentaria		Blenniimorphae	Blenniiformes			Chaenopsidae	Valid	Examined	Not monophyletic; monophyletic in other studies
Clade41	Osteichthyes	Actinopterygii	Actinopteri	Neopterygii	Teleostei	Osteoglossocephalai	Clupeocephala	Euteleosteomorpha	Neoteleostei	Eurypterygia	Ctenosquamata	Acanthomorphata	Acanthopterygii	Percomorphaceae	Ovalentaria		Cichlomorphae	Cichliformes			Cichlidae	Valid	Examined	Yes
Clade41	Osteichthyes	Actinopterygii	Actinopteri	Neopterygii	Teleostei	Osteoglossocephalai	Clupeocephala	Euteleosteomorpha	Neoteleostei	Eurypterygia	Ctenosquamata	Acanthomorphata	Acanthopterygii	Percomorphaceae	Ovalentaria		Blenniimorphae	Blenniiformes			Clinidae	Valid	Examined	Yes
Clade41	Osteichthyes	Actinopterygii	Actinopteri	Neopterygii	Teleostei	Osteoglossocephalai	Clupeocephala	Euteleosteomorpha	Neoteleostei	Eurypterygia	Ctenosquamata	Acanthomorphata	Acanthopterygii	Percomorphaceae	Ovalentaria			Incertae sedis in Ovalentaria			Congrogadidae	Valid	Examined	Yes
Clade41	Osteichthyes	Actinopterygii	Actinopteri	Neopterygii	Teleostei	Osteoglossocephalai	Clupeocephala	Euteleosteomorpha	Neoteleostei	Eurypterygia	Ctenosquamata	Acanthomorphata	Acanthopterygii	Percomorphaceae	Ovalentaria		Atherinomorphae	Cyprinodontiformes	Cyprinodontoidei		Cyprinodontidae	Valid	Examined	Monophyletic in our analysis with reduced sampling, but not in Pohl et al. [2015] with broader sampling
Clade41	Osteichthyes	Actinopterygii	Actinopteri	Neopterygii	Teleostei	Osteoglossocephalai	Clupeocephala	Euteleosteomorpha	Neoteleostei	Eurypterygia	Ctenosquamata	Acanthomorphata	Acanthopterygii	Percomorphaceae	Ovalentaria		Blenniimorphae	Blenniiformes			Dactyloscopidae	Valid	Examined	Yes
Clade41	Osteichthyes	Actinopterygii	Actinopteri	Neopterygii	Teleostei	Osteoglossocephalai	Clupeocephala	Euteleosteomorpha	Neoteleostei	Eurypterygia	Ctenosquamata	Acanthomorphata	Acanthopterygii	Percomorphaceae	Ovalentaria		Atherinomorphae	Atheriniformes	Atherinoidei		Dentatherinidae	Valid	Not examined	_
Clade41	Osteichthyes	Actinopterygii	Actinopteri	Neopterygii	Teleostei	Osteoglossocephalai	Clupeocephala	Euteleosteomorpha	Neoteleostei	Eurypterygia	Ctenosquamata	Acanthomorphata	Acanthopterygii	Percomorphaceae	Ovalentaria			Incertae sedis in Ovalentaria			Embiotocidae	Valid	Examined	Yes
Clade41	Osteichthyes	Actinopterygii	Actinopteri	Neopterygii	Teleostei	Osteoglossocephalai	Clupeocephala	Euteleosteomorpha	Neoteleostei	Eurypterygia	Ctenosquamata	Acanthomorphata	Acanthopterygii	Percomorphaceae	Ovalentaria		Atherinomorphae	Beloniformes	Belonoidei		Exocoetidae	Valid	Examined	Yes
Clade41	Osteichthyes	Actinopterygii	Actinopteri	Neopterygii	Teleostei	Osteoglossocephalai	Clupeocephala	Euteleosteomorpha	Neoteleostei	Eurypterygia	Ctenosquamata	Acanthomorphata	Acanthopterygii	Percomorphaceae	Ovalentaria		Atherinomorphae	Cyprinodontiformes	Cyprinodontoidei		Fundulidae	Valid	Examined	Yes
Clade41	Osteichthyes	Actinopterygii	Actinopteri	Neopterygii	Teleostei	Osteoglossocephalai	Clupeocephala	Euteleosteomorpha	Neoteleostei	Eurypterygia	Ctenosquamata	Acanthomorphata	Acanthopterygii	Percomorphaceae	Ovalentaria		Blenniimorphae	Gobiesociformes			Gobiesocidae	Valid	Examined	Yes
Clade41	Osteichthyes	Actinopterygii	Actinopteri	Neopterygii	Teleostei	Osteoglossocephalai	Clupeocephala	Euteleosteomorpha	Neoteleostei	Eurypterygia	Ctenosquamata	Acanthomorphata	Acanthopterygii	Percomorphaceae	Ovalentaria		Atherinomorphae	Cyprinodontiformes	Cyprinodontoidei		Goodeidae	Valid	Not examined	_
Clade41	Osteichthyes	Actinopterygii	Actinopteri	Neopterygii	Teleostei	Osteoglossocephalai	Clupeocephala	Euteleosteomorpha	Neoteleostei	Eurypterygia	Ctenosquamata	Acanthomorphata	Acanthopterygii	Percomorphaceae	Ovalentaria			Incertae sedis in Ovalentaria			Grammatidae	Valid	Examined	Not monophyletic; more evidence needed
Clade41	Osteichthyes	Actinopterygii	Actinopteri	Neopterygii	Teleostei	Osteoglossocephalai	Clupeocephala	Euteleosteomorpha	Neoteleostei	Eurypterygia	Ctenosquamata	Acanthomorphata	Acanthopterygii	Percomorphaceae	Ovalentaria		Atherinomorphae	Beloniformes	Belonoidei		Hemiramphidae	Valid	Examined	Not monophyletic; more evidence needed
Clade41	Osteichthyes	Actinopterygii	Actinopteri	Neopterygii	Teleostei	Osteoglossocephalai	Clupeocephala	Euteleosteomorpha	Neoteleostei	Eurypterygia	Ctenosquamata	Acanthomorphata	Acanthopterygii	Percomorphaceae	Ovalentaria		Atherinomorphae	Atheriniformes	Atherinoidei		Isonidae	Valid	Examined	Monotypic*
Clade41	Osteichthyes	Actinopterygii	Actinopteri	Neopterygii	Teleostei	Osteoglossocephalai	Clupeocephala	Euteleosteomorpha	Neoteleostei	Eurypterygia	Ctenosquamata	Acanthomorphata	Acanthopterygii	Percomorphaceae	Ovalentaria		Blenniimorphae	Blenniiformes			Labrisomidae	Valid	Examined	Not monophyletic; monophyletic in other studies
Clade41	Osteichthyes	Actinopterygii	Actinopteri	Neopterygii	Teleostei	Osteoglossocephalai	Clupeocephala	Euteleosteomorpha	Neoteleostei	Eurypterygia	Ctenosquamata	Acanthomorphata	Acanthopterygii	Percomorphaceae	Ovalentaria		Atherinomorphae	Atheriniformes	Atherinoidei		Melanotaeniidae	Valid	Examined	Yes
Clade41	Osteichthyes	Actinopterygii	Actinopteri	Neopterygii	Teleostei	Osteoglossocephalai	Clupeocephala	Euteleosteomorpha	Neoteleostei	Eurypterygia	Ctenosquamata	Acanthomorphata	Acanthopterygii	Percomorphaceae	Ovalentaria		Mugilomorphae	Mugiliformes			Mugilidae	Valid	Examined	Yes
Clade41	Osteichthyes	Actinopterygii	Actinopteri	Neopterygii	Teleostei	Osteoglossocephalai	Clupeocephala	Euteleosteomorpha	Neoteleostei	Eurypterygia	Ctenosquamata	Acanthomorphata	Acanthopterygii	Percomorphaceae	Ovalentaria		Atherinomorphae	Cyprinodontiformes	Aplocheiloidei		Nothobranchiidae	Valid	Not examined	_
Clade41	Osteichthyes	Actinopterygii	Actinopteri	Neopterygii	Teleostei	Osteoglossocephalai	Clupeocephala	Euteleosteomorpha	Neoteleostei	Eurypterygia	Ctenosquamata	Acanthomorphata	Acanthopterygii	Percomorphaceae	Ovalentaria			Incertae sedis in Ovalentaria			Opistognathidae	Valid	Examined	Yes
Clade41	Osteichthyes	Actinopterygii	Actinopteri	Neopterygii	Teleostei	Osteoglossocephalai	Clupeocephala	Euteleosteomorpha	Neoteleostei	Eurypterygia	Ctenosquamata	Acanthomorphata	Acanthopterygii	Percomorphaceae	Ovalentaria		Atherinomorphae	Atheriniformes	Atherinoidei		Phallostethidae	Valid	Examined	Monotypic*
Clade41	Osteichthyes	Actinopterygii	Actinopteri	Neopterygii	Teleostei	Osteoglossocephalai	Clupeocephala	Euteleosteomorpha	Neoteleostei	Eurypterygia	Ctenosquamata	Acanthomorphata	Acanthopterygii	Percomorphaceae	Ovalentaria		Cichlomorphae	Cichliformes			Pholidichthyidae	Valid	Examined	Monotypic*
Clade41	Osteichthyes	Actinopterygii	Actinopteri	Neopterygii	Teleostei	Osteoglossocephalai	Clupeocephala	Euteleosteomorpha	Neoteleostei	Eurypterygia	Ctenosquamata	Acanthomorphata	Acanthopterygii	Percomorphaceae	Ovalentaria			Incertae sedis in Ovalentaria			Plesiopidae	Valid	Examined	Yes
Clade41	Osteichthyes	Actinopterygii	Actinopteri	Neopterygii	Teleostei	Osteoglossocephalai	Clupeocephala	Euteleosteomorpha	Neoteleostei	Eurypterygia	Ctenosquamata	Acanthomorphata	Acanthopterygii	Percomorphaceae	Ovalentaria		Atherinomorphae	Cyprinodontiformes	Cyprinodontoidei		Poeciliidae	Valid	Examined	Monophyletic in our analysis with reduced sampling, but not in Pohl et al. [2015] with broader sampling
Clade41	Osteichthyes	Actinopterygii	Actinopteri	Neopterygii	Teleostei	Osteoglossocephalai	Clupeocephala	Euteleosteomorpha	Neoteleostei	Eurypterygia	Ctenosquamata	Acanthomorphata	Acanthopterygii	Percomorphaceae	Ovalentaria			Incertae sedis in Ovalentaria			Polycentridae	Valid	Examined	Yes
Clade41	Osteichthyes	Actinopterygii	Actinopteri	Neopterygii	Teleostei	Osteoglossocephalai	Clupeocephala	Euteleosteomorpha	Neoteleostei	Eurypterygia	Ctenosquamata	Acanthomorphata	Acanthopterygii	Percomorphaceae	Ovalentaria			Incertae sedis in Ovalentaria			Pomacentridae	Valid	Examined	Yes
Clade41	Osteichthyes	Actinopterygii	Actinopteri	Neopterygii	Teleostei	Osteoglossocephalai	Clupeocephala	Euteleosteomorpha	Neoteleostei	Eurypterygia	Ctenosquamata	Acanthomorphata	Acanthopterygii	Percomorphaceae	Ovalentaria		Atherinomorphae	Cyprinodontiformes	Cyprinodontoidei		Profundulidae	Valid	Not examined	_
Clade41	Osteichthyes	Actinopterygii	Actinopteri	Neopterygii	Teleostei	Osteoglossocephalai	Clupeocephala	Euteleosteomorpha	Neoteleostei	Eurypterygia	Ctenosquamata	Acanthomorphata	Acanthopterygii	Percomorphaceae	Ovalentaria			Incertae sedis in Ovalentaria			Pseudochromidae	Valid	Examined	Yes
Clade41	Osteichthyes	Actinopterygii	Actinopteri	Neopterygii	Teleostei	Osteoglossocephalai	Clupeocephala	Euteleosteomorpha	Neoteleostei	Eurypterygia	Ctenosquamata	Acanthomorphata	Acanthopterygii	Percomorphaceae	Ovalentaria		Atherinomorphae	Atheriniformes	Atherinoidei		Pseudomugilidae	Valid	Examined	Yes
Clade41	Osteichthyes	Actinopterygii	Actinopteri	Neopterygii	Teleostei	Osteoglossocephalai	Clupeocephala	Euteleosteomorpha	Neoteleostei	Eurypterygia	Ctenosquamata	Acanthomorphata	Acanthopterygii	Percomorphaceae	Ovalentaria		Atherinomorphae	Atheriniformes	Atherinoidei		Telmatherinidae	Valid	Examined	Monotypic*
Clade41	Osteichthyes	Actinopterygii	Actinopteri	Neopterygii	Teleostei	Osteoglossocephalai	Clupeocephala	Euteleosteomorpha	Neoteleostei	Eurypterygia	Ctenosquamata	Acanthomorphata	Acanthopterygii	Percomorphaceae	Ovalentaria		Blenniimorphae	Blenniiformes			Tripterygiidae	Valid	Examined	Yes
Clade41	Osteichthyes	Actinopterygii	Actinopteri	Neopterygii	Teleostei	Osteoglossocephalai	Clupeocephala	Euteleosteomorpha	Neoteleostei	Eurypterygia	Ctenosquamata	Acanthomorphata	Acanthopterygii	Percomorphaceae	Ovalentaria		Atherinomorphae	Cyprinodontiformes	Cyprinodontoidei		Valenciidae	Valid	Not examined	_
Clade41	Osteichthyes	Actinopterygii	Actinopteri	Neopterygii	Teleostei	Osteoglossocephalai	Clupeocephala	Euteleosteomorpha	Neoteleostei	Eurypterygia	Ctenosquamata	Acanthomorphata	Acanthopterygii	Percomorphaceae	Ovalentaria		Atherinomorphae	Beloniformes	Belonoidei		Zenarchopteridae	Valid	Examined	Not monophyletic; monophyletic in other studies
Clade42	Osteichthyes	Actinopterygii	Actinopteri	Neopterygii	Teleostei	Osteoglossocephalai	Clupeocephala	Euteleosteomorpha	Neoteleostei	Eurypterygia	Ctenosquamata	Acanthomorphata	Acanthopterygii	Percomorphaceae	Eupercaria			Centrarchiformes	Percalatoidei		"Percalatidae"	Awaiting formal description	Examined	Yes
Clade42	Osteichthyes	Actinopterygii	Actinopteri	Neopterygii	Teleostei	Osteoglossocephalai	Clupeocephala	Euteleosteomorpha	Neoteleostei	Eurypterygia	Ctenosquamata	Acanthomorphata	Acanthopterygii	Percomorphaceae	Eupercaria			Pempheriformes			"Percophidae"	Awaiting formal description	Examined	Monotypic*
Clade42	Osteichthyes	Actinopterygii	Actinopteri	Neopterygii	Teleostei	Osteoglossocephalai	Clupeocephala	Euteleosteomorpha	Neoteleostei	Eurypterygia	Ctenosquamata	Acanthomorphata	Acanthopterygii	Percomorphaceae	Eupercaria			Perciformes	Cottoidei	Cottales	Abyssocottidae	Not validated	_	_
Clade42	Osteichthyes	Actinopterygii	Actinopteri	Neopterygii	Teleostei	Osteoglossocephalai	Clupeocephala	Euteleosteomorpha	Neoteleostei	Eurypterygia	Ctenosquamata	Acanthomorphata	Acanthopterygii	Percomorphaceae	Eupercaria			Perciformes	Cottoidei	Cottales	Bathylutichthyidae	Not validated	_	_
Clade42	Osteichthyes	Actinopterygii	Actinopteri	Neopterygii	Teleostei	Osteoglossocephalai	Clupeocephala	Euteleosteomorpha	Neoteleostei	Eurypterygia	Ctenosquamata	Acanthomorphata	Acanthopterygii	Percomorphaceae	Eupercaria			Incertae sedis in Eupercaria			Caesionidae	Not validated	_	_
Clade42	Osteichthyes	Actinopterygii	Actinopteri	Neopterygii	Teleostei	Osteoglossocephalai	Clupeocephala	Euteleosteomorpha	Neoteleostei	Eurypterygia	Ctenosquamata	Acanthomorphata	Acanthopterygii	Percomorphaceae	Eupercaria			Spariformes			Centracanthidae	Not validated	_	_
Clade42	Osteichthyes	Actinopterygii	Actinopteri	Neopterygii	Teleostei	Osteoglossocephalai	Clupeocephala	Euteleosteomorpha	Neoteleostei	Eurypterygia	Ctenosquamata	Acanthomorphata	Acanthopterygii	Percomorphaceae	Eupercaria			Perciformes	Cottoidei	Cottales	Comephoridae	Not validated	_	_
Clade42	Osteichthyes	Actinopterygii	Actinopteri	Neopterygii	Teleostei	Osteoglossocephalai	Clupeocephala	Euteleosteomorpha	Neoteleostei	Eurypterygia	Ctenosquamata	Acanthomorphata	Acanthopterygii	Percomorphaceae	Eupercaria			Perciformes	Cottoidei	Cottales	Cottocomephoridae	Not validated	_	_
Clade42	Osteichthyes	Actinopterygii	Actinopteri	Neopterygii	Teleostei	Osteoglossocephalai	Clupeocephala	Euteleosteomorpha	Neoteleostei	Eurypterygia	Ctenosquamata	Acanthomorphata	Acanthopterygii	Percomorphaceae	Eupercaria			Perciformes	Cottoidei	Cottales	Ereuniidae	Not validated	_	_
Clade42	Osteichthyes	Actinopterygii	Actinopteri	Neopterygii	Teleostei	Osteoglossocephalai	Clupeocephala	Euteleosteomorpha	Neoteleostei	Eurypterygia	Ctenosquamata	Acanthomorphata	Acanthopterygii	Percomorphaceae	Eupercaria			Perciformes	Cottoidei	Cottales	Hemitripteridae	Not validated	_	_
Clade42	Osteichthyes	Actinopterygii	Actinopteri	Neopterygii	Teleostei	Osteoglossocephalai	Clupeocephala	Euteleosteomorpha	Neoteleostei	Eurypterygia	Ctenosquamata	Acanthomorphata	Acanthopterygii	Percomorphaceae	Eupercaria			Labriformes			Odacidae	Not validated	_	_
Clade42	Osteichthyes	Actinopterygii	Actinopteri	Neopterygii	Teleostei	Osteoglossocephalai	Clupeocephala	Euteleosteomorpha	Neoteleostei	Eurypterygia	Ctenosquamata	Acanthomorphata	Acanthopterygii	Percomorphaceae	Eupercaria			Centrarchiformes	Percichthyoidei		Perciliidae	Not validated	_	_
Clade42	Osteichthyes	Actinopterygii	Actinopteri	Neopterygii	Teleostei	Osteoglossocephalai	Clupeocephala	Euteleosteomorpha	Neoteleostei	Eurypterygia	Ctenosquamata	Acanthomorphata	Acanthopterygii	Percomorphaceae	Eupercaria			Labriformes			Scaridae	Not validated	_	_
Clade42	Osteichthyes	Actinopterygii	Actinopteri	Neopterygii	Teleostei	Osteoglossocephalai	Clupeocephala	Euteleosteomorpha	Neoteleostei	Eurypterygia	Ctenosquamata	Acanthomorphata	Acanthopterygii	Percomorphaceae	Eupercaria			Acanthuriformes			Acanthuridae	Valid	Examined	Yes
Clade42	Osteichthyes	Actinopterygii	Actinopteri	Neopterygii	Teleostei	Osteoglossocephalai	Clupeocephala	Euteleosteomorpha	Neoteleostei	Eurypterygia	Ctenosquamata	Acanthomorphata	Acanthopterygii	Percomorphaceae	Eupercaria			Pempheriformes			Acropomatidae	Valid	Examined	Not monophyletic; more evidence needed
Clade42	Osteichthyes	Actinopterygii	Actinopteri	Neopterygii	Teleostei	Osteoglossocephalai	Clupeocephala	Euteleosteomorpha	Neoteleostei	Eurypterygia	Ctenosquamata	Acanthomorphata	Acanthopterygii	Percomorphaceae	Eupercaria			Perciformes	Cottoidei	Cottales	Agonidae	Valid	Examined	Yes
Clade42	Osteichthyes	Actinopterygii	Actinopteri	Neopterygii	Teleostei	Osteoglossocephalai	Clupeocephala	Euteleosteomorpha	Neoteleostei	Eurypterygia	Ctenosquamata	Acanthomorphata	Acanthopterygii	Percomorphaceae	Eupercaria			Uranoscopiformes			Ammodytidae	Valid	Examined	Yes
Clade42	Osteichthyes	Actinopterygii	Actinopteri	Neopterygii	Teleostei	Osteoglossocephalai	Clupeocephala	Euteleosteomorpha	Neoteleostei	Eurypterygia	Ctenosquamata	Acanthomorphata	Acanthopterygii	Percomorphaceae	Eupercaria			Perciformes	Cottoidei	Zoarcales	Anarhichadidae	Valid	Examined	Yes
Clade42	Osteichthyes	Actinopterygii	Actinopteri	Neopterygii	Teleostei	Osteoglossocephalai	Clupeocephala	Euteleosteomorpha	Neoteleostei	Eurypterygia	Ctenosquamata	Acanthomorphata	Acanthopterygii	Percomorphaceae	Eupercaria			Perciformes	Cottoidei	Anoplopomatales	Anoplopomatidae	Valid	Examined	Monotypic*
Clade42	Osteichthyes	Actinopterygii	Actinopteri	Neopterygii	Teleostei	Osteoglossocephalai	Clupeocephala	Euteleosteomorpha	Neoteleostei	Eurypterygia	Ctenosquamata	Acanthomorphata	Acanthopterygii	Percomorphaceae	Eupercaria			Lophiiformes	Antennarioidei		Antennariidae	Valid	Examined	Yes
Clade42	Osteichthyes	Actinopterygii	Actinopteri	Neopterygii	Teleostei	Osteoglossocephalai	Clupeocephala	Euteleosteomorpha	Neoteleostei	Eurypterygia	Ctenosquamata	Acanthomorphata	Acanthopterygii	Percomorphaceae	Eupercaria			Perciformes	Scorpaenoidei		Apistidae	Valid	Not examined	_
Clade42	Osteichthyes	Actinopterygii	Actinopteri	Neopterygii	Teleostei	Osteoglossocephalai	Clupeocephala	Euteleosteomorpha	Neoteleostei	Eurypterygia	Ctenosquamata	Acanthomorphata	Acanthopterygii	Percomorphaceae	Eupercaria			Perciformes	Scorpaenoidei		Aploactinidae	Valid	Not examined	_
Clade42	Osteichthyes	Actinopterygii	Actinopteri	Neopterygii	Teleostei	Osteoglossocephalai	Clupeocephala	Euteleosteomorpha	Neoteleostei	Eurypterygia	Ctenosquamata	Acanthomorphata	Acanthopterygii	Percomorphaceae	Eupercaria			Centrarchiformes	Cirrhitoidei		Aplodactylidae	Valid	Examined	Yes
Clade42	Osteichthyes	Actinopterygii	Actinopteri	Neopterygii	Teleostei	Osteoglossocephalai	Clupeocephala	Euteleosteomorpha	Neoteleostei	Eurypterygia	Ctenosquamata	Acanthomorphata	Acanthopterygii	Percomorphaceae	Eupercaria			Tetraodontiformes	Ostracioidei		Aracanidae	Valid	Examined	Yes
Clade42	Osteichthyes	Actinopterygii	Actinopteri	Neopterygii	Teleostei	Osteoglossocephalai	Clupeocephala	Euteleosteomorpha	Neoteleostei	Eurypterygia	Ctenosquamata	Acanthomorphata	Acanthopterygii	Percomorphaceae	Eupercaria			Perciformes	Notothenioidei		Artedidraconidae	Valid	Examined	Yes
Clade42	Osteichthyes	Actinopterygii	Actinopteri	Neopterygii	Teleostei	Osteoglossocephalai	Clupeocephala	Euteleosteomorpha	Neoteleostei	Eurypterygia	Ctenosquamata	Acanthomorphata	Acanthopterygii	Percomorphaceae	Eupercaria			Perciformes	Cottoidei	Gasterosteales	Aulorhynchidae	Valid	Examined	Monotypic*
Clade42	Osteichthyes	Actinopterygii	Actinopteri	Neopterygii	Teleostei	Osteoglossocephalai	Clupeocephala	Euteleosteomorpha	Neoteleostei	Eurypterygia	Ctenosquamata	Acanthomorphata	Acanthopterygii	Percomorphaceae	Eupercaria			Tetraodontiformes	Balistoidei		Balistidae	Valid	Examined	Yes
Clade42	Osteichthyes	Actinopterygii	Actinopteri	Neopterygii	Teleostei	Osteoglossocephalai	Clupeocephala	Euteleosteomorpha	Neoteleostei	Eurypterygia	Ctenosquamata	Acanthomorphata	Acanthopterygii	Percomorphaceae	Eupercaria			Pempheriformes			Banjosidae	Valid	Examined	Yes
Clade42	Osteichthyes	Actinopterygii	Actinopteri	Neopterygii	Teleostei	Osteoglossocephalai	Clupeocephala	Euteleosteomorpha	Neoteleostei	Eurypterygia	Ctenosquamata	Acanthomorphata	Acanthopterygii	Percomorphaceae	Eupercaria			Pempheriformes			Bathyclupeidae	Valid	Examined	Monotypic*
Clade42	Osteichthyes	Actinopterygii	Actinopteri	Neopterygii	Teleostei	Osteoglossocephalai	Clupeocephala	Euteleosteomorpha	Neoteleostei	Eurypterygia	Ctenosquamata	Acanthomorphata	Acanthopterygii	Percomorphaceae	Eupercaria			Perciformes	Notothenioidei		Bathydraconidae	Valid	Examined	Not monophyletic; more evidence needed
Clade42	Osteichthyes	Actinopterygii	Actinopteri	Neopterygii	Teleostei	Osteoglossocephalai	Clupeocephala	Euteleosteomorpha	Neoteleostei	Eurypterygia	Ctenosquamata	Acanthomorphata	Acanthopterygii	Percomorphaceae	Eupercaria			Perciformes	Cottoidei	Zoarcales	Bathymasteridae	Valid	Examined	Not monophyletic; more evidence needed
Clade42	Osteichthyes	Actinopterygii	Actinopteri	Neopterygii	Teleostei	Osteoglossocephalai	Clupeocephala	Euteleosteomorpha	Neoteleostei	Eurypterygia	Ctenosquamata	Acanthomorphata	Acanthopterygii	Percomorphaceae	Eupercaria			Perciformes	Platycephaloidei		Bembridae	Valid	Examined	Monotypic*
Clade42	Osteichthyes	Actinopterygii	Actinopteri	Neopterygii	Teleostei	Osteoglossocephalai	Clupeocephala	Euteleosteomorpha	Neoteleostei	Eurypterygia	Ctenosquamata	Acanthomorphata	Acanthopterygii	Percomorphaceae	Eupercaria			Perciformes	Bembropoidei		Bembropidae	Valid	Examined	Yes
Clade42	Osteichthyes	Actinopterygii	Actinopteri	Neopterygii	Teleostei	Osteoglossocephalai	Clupeocephala	Euteleosteomorpha	Neoteleostei	Eurypterygia	Ctenosquamata	Acanthomorphata	Acanthopterygii	Percomorphaceae	Eupercaria			Perciformes	Notothenioidei		Bovichtidae	Valid	Examined	Yes
Clade42	Osteichthyes	Actinopterygii	Actinopteri	Neopterygii	Teleostei	Osteoglossocephalai	Clupeocephala	Euteleosteomorpha	Neoteleostei	Eurypterygia	Ctenosquamata	Acanthomorphata	Acanthopterygii	Percomorphaceae	Eupercaria			Lophiiformes	Antennarioidei		Brachionichthyidae	Valid	Not examined	_
Clade42	Osteichthyes	Actinopterygii	Actinopteri	Neopterygii	Teleostei	Osteoglossocephalai	Clupeocephala	Euteleosteomorpha	Neoteleostei	Eurypterygia	Ctenosquamata	Acanthomorphata	Acanthopterygii	Percomorphaceae	Eupercaria			Incertae sedis in Eupercaria			Callanthiidae	Valid	Examined	Yes
Clade42	Osteichthyes	Actinopterygii	Actinopteri	Neopterygii	Teleostei	Osteoglossocephalai	Clupeocephala	Euteleosteomorpha	Neoteleostei	Eurypterygia	Ctenosquamata	Acanthomorphata	Acanthopterygii	Percomorphaceae	Eupercaria			Caproiformes			Caproidae	Valid	Examined	Yes
Clade42	Osteichthyes	Actinopterygii	Actinopteri	Neopterygii	Teleostei	Osteoglossocephalai	Clupeocephala	Euteleosteomorpha	Neoteleostei	Eurypterygia	Ctenosquamata	Acanthomorphata	Acanthopterygii	Percomorphaceae	Eupercaria			Lophiiformes	Ceratioidei		Caulophrynidae	Valid	Not examined	_
Clade42	Osteichthyes	Actinopterygii	Actinopteri	Neopterygii	Teleostei	Osteoglossocephalai	Clupeocephala	Euteleosteomorpha	Neoteleostei	Eurypterygia	Ctenosquamata	Acanthomorphata	Acanthopterygii	Percomorphaceae	Eupercaria			Centrarchiformes	Centrarchoidei		Centrarchidae	Valid	Examined	Yes
Clade42	Osteichthyes	Actinopterygii	Actinopteri	Neopterygii	Teleostei	Osteoglossocephalai	Clupeocephala	Euteleosteomorpha	Neoteleostei	Eurypterygia	Ctenosquamata	Acanthomorphata	Acanthopterygii	Percomorphaceae	Eupercaria			Incertae sedis in Eupercaria			Centrogenyidae	Valid	Examined	Monotypic*
Clade42	Osteichthyes	Actinopterygii	Actinopteri	Neopterygii	Teleostei	Osteoglossocephalai	Clupeocephala	Euteleosteomorpha	Neoteleostei	Eurypterygia	Ctenosquamata	Acanthomorphata	Acanthopterygii	Percomorphaceae	Eupercaria			Lophiiformes	Ceratioidei		Centrophrynidae	Valid	Not examined	_
Clade42	Osteichthyes	Actinopterygii	Actinopteri	Neopterygii	Teleostei	Osteoglossocephalai	Clupeocephala	Euteleosteomorpha	Neoteleostei	Eurypterygia	Ctenosquamata	Acanthomorphata	Acanthopterygii	Percomorphaceae	Eupercaria			Priacanthiformes			Cepolidae	Valid	Examined	Yes
Clade42	Osteichthyes	Actinopterygii	Actinopteri	Neopterygii	Teleostei	Osteoglossocephalai	Clupeocephala	Euteleosteomorpha	Neoteleostei	Eurypterygia	Ctenosquamata	Acanthomorphata	Acanthopterygii	Percomorphaceae	Eupercaria			Lophiiformes	Ceratioidei		Ceratiidae	Valid	Examined	Yes
Clade42	Osteichthyes	Actinopterygii	Actinopteri	Neopterygii	Teleostei	Osteoglossocephalai	Clupeocephala	Euteleosteomorpha	Neoteleostei	Eurypterygia	Ctenosquamata	Acanthomorphata	Acanthopterygii	Percomorphaceae	Eupercaria			Chaetodontiformes			Chaetodontidae	Valid	Examined	Yes
Clade42	Osteichthyes	Actinopterygii	Actinopteri	Neopterygii	Teleostei	Osteoglossocephalai	Clupeocephala	Euteleosteomorpha	Neoteleostei	Eurypterygia	Ctenosquamata	Acanthomorphata	Acanthopterygii	Percomorphaceae	Eupercaria			Pempheriformes			Champsodontidae	Valid	Examined	Monotypic*
Clade42	Osteichthyes	Actinopterygii	Actinopteri	Neopterygii	Teleostei	Osteoglossocephalai	Clupeocephala	Euteleosteomorpha	Neoteleostei	Eurypterygia	Ctenosquamata	Acanthomorphata	Acanthopterygii	Percomorphaceae	Eupercaria			Perciformes	Notothenioidei		Channichthyidae	Valid	Examined	Yes
Clade42	Osteichthyes	Actinopterygii	Actinopteri	Neopterygii	Teleostei	Osteoglossocephalai	Clupeocephala	Euteleosteomorpha	Neoteleostei	Eurypterygia	Ctenosquamata	Acanthomorphata	Acanthopterygii	Percomorphaceae	Eupercaria			Lophiiformes	Chaunacoidei		Chaunacidae	Valid	Examined	Yes
Clade42	Osteichthyes	Actinopterygii	Actinopteri	Neopterygii	Teleostei	Osteoglossocephalai	Clupeocephala	Euteleosteomorpha	Neoteleostei	Eurypterygia	Ctenosquamata	Acanthomorphata	Acanthopterygii	Percomorphaceae	Eupercaria			Centrarchiformes	Cirrhitoidei		Cheilodactylidae	Valid	Examined	Not monophyletic; two separate linages
Clade42	Osteichthyes	Actinopterygii	Actinopteri	Neopterygii	Teleostei	Osteoglossocephalai	Clupeocephala	Euteleosteomorpha	Neoteleostei	Eurypterygia	Ctenosquamata	Acanthomorphata	Acanthopterygii	Percomorphaceae	Eupercaria			Uranoscopiformes			Cheimarrichthyidae	Valid	Examined	Monotypic*
Clade42	Osteichthyes	Actinopterygii	Actinopteri	Neopterygii	Teleostei	Osteoglossocephalai	Clupeocephala	Euteleosteomorpha	Neoteleostei	Eurypterygia	Ctenosquamata	Acanthomorphata	Acanthopterygii	Percomorphaceae	Eupercaria			Centrarchiformes	Cirrhitoidei		Chironemidae	Valid	Examined	Yes
Clade42	Osteichthyes	Actinopterygii	Actinopteri	Neopterygii	Teleostei	Osteoglossocephalai	Clupeocephala	Euteleosteomorpha	Neoteleostei	Eurypterygia	Ctenosquamata	Acanthomorphata	Acanthopterygii	Percomorphaceae	Eupercaria			Centrarchiformes	Cirrhitoidei		Cirrhitidae	Valid	Examined	Yes
Clade42	Osteichthyes	Actinopterygii	Actinopteri	Neopterygii	Teleostei	Osteoglossocephalai	Clupeocephala	Euteleosteomorpha	Neoteleostei	Eurypterygia	Ctenosquamata	Acanthomorphata	Acanthopterygii	Percomorphaceae	Eupercaria			Perciformes	Scorpaenoidei		Congiopodidae	Valid	Not examined	_
Clade42	Osteichthyes	Actinopterygii	Actinopteri	Neopterygii	Teleostei	Osteoglossocephalai	Clupeocephala	Euteleosteomorpha	Neoteleostei	Eurypterygia	Ctenosquamata	Acanthomorphata	Acanthopterygii	Percomorphaceae	Eupercaria			Perciformes	Cottoidei	Cottales	Cottidae	Valid	Examined	Yes
Clade42	Osteichthyes	Actinopterygii	Actinopteri	Neopterygii	Teleostei	Osteoglossocephalai	Clupeocephala	Euteleosteomorpha	Neoteleostei	Eurypterygia	Ctenosquamata	Acanthomorphata	Acanthopterygii	Percomorphaceae	Eupercaria			Pempheriformes			Creediidae	Valid	Examined	Monotypic*
Clade42	Osteichthyes	Actinopterygii	Actinopteri	Neopterygii	Teleostei	Osteoglossocephalai	Clupeocephala	Euteleosteomorpha	Neoteleostei	Eurypterygia	Ctenosquamata	Acanthomorphata	Acanthopterygii	Percomorphaceae	Eupercaria			Perciformes	Cottoidei	Zoarcales	Cryptacanthodidae	Valid	Examined	Monotypic*
Clade42	Osteichthyes	Actinopterygii	Actinopteri	Neopterygii	Teleostei	Osteoglossocephalai	Clupeocephala	Euteleosteomorpha	Neoteleostei	Eurypterygia	Ctenosquamata	Acanthomorphata	Acanthopterygii	Percomorphaceae	Eupercaria			Perciformes	Cottoidei	Cottales	Cyclopteridae	Valid	Examined	Yes
Clade42	Osteichthyes	Actinopterygii	Actinopteri	Neopterygii	Teleostei	Osteoglossocephalai	Clupeocephala	Euteleosteomorpha	Neoteleostei	Eurypterygia	Ctenosquamata	Acanthomorphata	Acanthopterygii	Percomorphaceae	Eupercaria			Lobotiformes			Datnioididae	Valid	Examined	Monotypic*
Clade42	Osteichthyes	Actinopterygii	Actinopteri	Neopterygii	Teleostei	Osteoglossocephalai	Clupeocephala	Euteleosteomorpha	Neoteleostei	Eurypterygia	Ctenosquamata	Acanthomorphata	Acanthopterygii	Percomorphaceae	Eupercaria			Lophiiformes	Ceratioidei		Diceratiidae	Valid	Not examined	_
Clade42	Osteichthyes	Actinopterygii	Actinopteri	Neopterygii	Teleostei	Osteoglossocephalai	Clupeocephala	Euteleosteomorpha	Neoteleostei	Eurypterygia	Ctenosquamata	Acanthomorphata	Acanthopterygii	Percomorphaceae	Eupercaria			Centrarchiformes	Terapontoidei		Dichistiidae	Valid	Examined	Monotypic*
Clade42	Osteichthyes	Actinopterygii	Actinopteri	Neopterygii	Teleostei	Osteoglossocephalai	Clupeocephala	Euteleosteomorpha	Neoteleostei	Eurypterygia	Ctenosquamata	Acanthomorphata	Acanthopterygii	Percomorphaceae	Eupercaria			Incertae sedis in Eupercaria			Dinolestidae	Valid	Not examined	_
Clade42	Osteichthyes	Actinopterygii	Actinopteri	Neopterygii	Teleostei	Osteoglossocephalai	Clupeocephala	Euteleosteomorpha	Neoteleostei	Eurypterygia	Ctenosquamata	Acanthomorphata	Acanthopterygii	Percomorphaceae	Eupercaria			Incertae sedis in Eupercaria			Dinopercidae	Valid	Not examined	_
Clade42	Osteichthyes	Actinopterygii	Actinopteri	Neopterygii	Teleostei	Osteoglossocephalai	Clupeocephala	Euteleosteomorpha	Neoteleostei	Eurypterygia	Ctenosquamata	Acanthomorphata	Acanthopterygii	Percomorphaceae	Eupercaria			Tetraodontiformes	Tetraodontoidei		Diodontidae	Valid	Examined	Yes
Clade42	Osteichthyes	Actinopterygii	Actinopteri	Neopterygii	Teleostei	Osteoglossocephalai	Clupeocephala	Euteleosteomorpha	Neoteleostei	Eurypterygia	Ctenosquamata	Acanthomorphata	Acanthopterygii	Percomorphaceae	Eupercaria			Ephippiformes			Drepaneidae	Valid	Examined	Monotypic*
Clade42	Osteichthyes	Actinopterygii	Actinopteri	Neopterygii	Teleostei	Osteoglossocephalai	Clupeocephala	Euteleosteomorpha	Neoteleostei	Eurypterygia	Ctenosquamata	Acanthomorphata	Acanthopterygii	Percomorphaceae	Eupercaria			Centrarchiformes	Centrarchoidei		Elassomatidae	Valid	Examined	Yes
Clade42	Osteichthyes	Actinopterygii	Actinopteri	Neopterygii	Teleostei	Osteoglossocephalai	Clupeocephala	Euteleosteomorpha	Neoteleostei	Eurypterygia	Ctenosquamata	Acanthomorphata	Acanthopterygii	Percomorphaceae	Eupercaria			Perciformes	Notothenioidei		Eleginopsidae	Valid	Examined	Monotypic*
Clade42	Osteichthyes	Actinopterygii	Actinopteri	Neopterygii	Teleostei	Osteoglossocephalai	Clupeocephala	Euteleosteomorpha	Neoteleostei	Eurypterygia	Ctenosquamata	Acanthomorphata	Acanthopterygii	Percomorphaceae	Eupercaria			Incertae sedis in Eupercaria			Emmelichthyidae	Valid	Examined	Yes
Clade42	Osteichthyes	Actinopterygii	Actinopteri	Neopterygii	Teleostei	Osteoglossocephalai	Clupeocephala	Euteleosteomorpha	Neoteleostei	Eurypterygia	Ctenosquamata	Acanthomorphata	Acanthopterygii	Percomorphaceae	Eupercaria			Centrarchiformes	Centrarchoidei		Enoplosidae	Valid	Examined	Monotypic*
Clade42	Osteichthyes	Actinopterygii	Actinopteri	Neopterygii	Teleostei	Osteoglossocephalai	Clupeocephala	Euteleosteomorpha	Neoteleostei	Eurypterygia	Ctenosquamata	Acanthomorphata	Acanthopterygii	Percomorphaceae	Eupercaria			Ephippiformes			Ephippidae	Valid	Examined	Yes
Clade42	Osteichthyes	Actinopterygii	Actinopteri	Neopterygii	Teleostei	Osteoglossocephalai	Clupeocephala	Euteleosteomorpha	Neoteleostei	Eurypterygia	Ctenosquamata	Acanthomorphata	Acanthopterygii	Percomorphaceae	Eupercaria			Pempheriformes			Epigonidae	Valid	Examined	Yes
Clade42	Osteichthyes	Actinopterygii	Actinopteri	Neopterygii	Teleostei	Osteoglossocephalai	Clupeocephala	Euteleosteomorpha	Neoteleostei	Eurypterygia	Ctenosquamata	Acanthomorphata	Acanthopterygii	Percomorphaceae	Eupercaria			Perciformes	Scorpaenoidei		Eschmeyeridae	Valid	Not examined	_
Clade42	Osteichthyes	Actinopterygii	Actinopteri	Neopterygii	Teleostei	Osteoglossocephalai	Clupeocephala	Euteleosteomorpha	Neoteleostei	Eurypterygia	Ctenosquamata	Acanthomorphata	Acanthopterygii	Percomorphaceae	Eupercaria			Perciformes	Cottoidei	Zoarcales	Eulophiidae	Valid	Not examined	_
Clade42	Osteichthyes	Actinopterygii	Actinopteri	Neopterygii	Teleostei	Osteoglossocephalai	Clupeocephala	Euteleosteomorpha	Neoteleostei	Eurypterygia	Ctenosquamata	Acanthomorphata	Acanthopterygii	Percomorphaceae	Eupercaria			Perciformes	Cottoidei	Gasterosteales	Gasterosteidae	Valid	Examined	Yes
Clade42	Osteichthyes	Actinopterygii	Actinopteri	Neopterygii	Teleostei	Osteoglossocephalai	Clupeocephala	Euteleosteomorpha	Neoteleostei	Eurypterygia	Ctenosquamata	Acanthomorphata	Acanthopterygii	Percomorphaceae	Eupercaria			Gerreiformes			Gerreidae	Valid	Examined	Yes
Clade42	Osteichthyes	Actinopterygii	Actinopteri	Neopterygii	Teleostei	Osteoglossocephalai	Clupeocephala	Euteleosteomorpha	Neoteleostei	Eurypterygia	Ctenosquamata	Acanthomorphata	Acanthopterygii	Percomorphaceae	Eupercaria			Lophiiformes	Ceratioidei		Gigantactinidae	Valid	Examined	Yes
Clade42	Osteichthyes	Actinopterygii	Actinopteri	Neopterygii	Teleostei	Osteoglossocephalai	Clupeocephala	Euteleosteomorpha	Neoteleostei	Eurypterygia	Ctenosquamata	Acanthomorphata	Acanthopterygii	Percomorphaceae	Eupercaria			Centrarchiformes	Terapontoidei		Girellidae	Valid	Examined	Monotypic*
Clade42	Osteichthyes	Actinopterygii	Actinopteri	Neopterygii	Teleostei	Osteoglossocephalai	Clupeocephala	Euteleosteomorpha	Neoteleostei	Eurypterygia	Ctenosquamata	Acanthomorphata	Acanthopterygii	Percomorphaceae	Eupercaria			Pempheriformes			Glaucosomatidae	Valid	Examined	Yes
Clade42	Osteichthyes	Actinopterygii	Actinopteri	Neopterygii	Teleostei	Osteoglossocephalai	Clupeocephala	Euteleosteomorpha	Neoteleostei	Eurypterygia	Ctenosquamata	Acanthomorphata	Acanthopterygii	Percomorphaceae	Eupercaria			Perciformes	Scorpaenoidei		Gnathanacanthidae	Valid	Not examined	_
Clade42	Osteichthyes	Actinopterygii	Actinopteri	Neopterygii	Teleostei	Osteoglossocephalai	Clupeocephala	Euteleosteomorpha	Neoteleostei	Eurypterygia	Ctenosquamata	Acanthomorphata	Acanthopterygii	Percomorphaceae	Eupercaria			Lutjaniformes			Haemulidae	Valid	Examined	Yes
Clade42	Osteichthyes	Actinopterygii	Actinopteri	Neopterygii	Teleostei	Osteoglossocephalai	Clupeocephala	Euteleosteomorpha	Neoteleostei	Eurypterygia	Ctenosquamata	Acanthomorphata	Acanthopterygii	Percomorphaceae	Eupercaria			Lobotiformes			Hapalogenyidae	Valid	Examined	Yes
Clade42	Osteichthyes	Actinopterygii	Actinopteri	Neopterygii	Teleostei	Osteoglossocephalai	Clupeocephala	Euteleosteomorpha	Neoteleostei	Eurypterygia	Ctenosquamata	Acanthomorphata	Acanthopterygii	Percomorphaceae	Eupercaria			Perciformes	Notothenioidei		Harpagiferidae	Valid	Examined	Monotypic*
Clade42	Osteichthyes	Actinopterygii	Actinopteri	Neopterygii	Teleostei	Osteoglossocephalai	Clupeocephala	Euteleosteomorpha	Neoteleostei	Eurypterygia	Ctenosquamata	Acanthomorphata	Acanthopterygii	Percomorphaceae	Eupercaria			Pempheriformes			Hemerocoetidae	Valid	Not examined	_
Clade42	Osteichthyes	Actinopterygii	Actinopteri	Neopterygii	Teleostei	Osteoglossocephalai	Clupeocephala	Euteleosteomorpha	Neoteleostei	Eurypterygia	Ctenosquamata	Acanthomorphata	Acanthopterygii	Percomorphaceae	Eupercaria			Perciformes	Cottoidei	Hexagrammales	Hexagrammidae	Valid	Examined	Yes
Clade42	Osteichthyes	Actinopterygii	Actinopteri	Neopterygii	Teleostei	Osteoglossocephalai	Clupeocephala	Euteleosteomorpha	Neoteleostei	Eurypterygia	Ctenosquamata	Acanthomorphata	Acanthopterygii	Percomorphaceae	Eupercaria			Lophiiformes	Ceratioidei		Himantolophidae	Valid	Examined	Monotypic*
Clade42	Osteichthyes	Actinopterygii	Actinopteri	Neopterygii	Teleostei	Osteoglossocephalai	Clupeocephala	Euteleosteomorpha	Neoteleostei	Eurypterygia	Ctenosquamata	Acanthomorphata	Acanthopterygii	Percomorphaceae	Eupercaria			Perciformes	Platycephaloidei		Hoplichthyidae	Valid	Examined	Yes
Clade42	Osteichthyes	Actinopterygii	Actinopteri	Neopterygii	Teleostei	Osteoglossocephalai	Clupeocephala	Euteleosteomorpha	Neoteleostei	Eurypterygia	Ctenosquamata	Acanthomorphata	Acanthopterygii	Percomorphaceae	Eupercaria			Pempheriformes			Howellidae	Valid	Examined	Yes
Clade42	Osteichthyes	Actinopterygii	Actinopteri	Neopterygii	Teleostei	Osteoglossocephalai	Clupeocephala	Euteleosteomorpha	Neoteleostei	Eurypterygia	Ctenosquamata	Acanthomorphata	Acanthopterygii	Percomorphaceae	Eupercaria			Perciformes	Cottoidei	Gasterosteales	Hypoptychidae	Valid	Examined	Yes
Clade42	Osteichthyes	Actinopterygii	Actinopteri	Neopterygii	Teleostei	Osteoglossocephalai	Clupeocephala	Euteleosteomorpha	Neoteleostei	Eurypterygia	Ctenosquamata	Acanthomorphata	Acanthopterygii	Percomorphaceae	Eupercaria			Perciformes	Cottoidei	Cottales	Jordaniidae	Valid	Not examined	_
Clade42	Osteichthyes	Actinopterygii	Actinopteri	Neopterygii	Teleostei	Osteoglossocephalai	Clupeocephala	Euteleosteomorpha	Neoteleostei	Eurypterygia	Ctenosquamata	Acanthomorphata	Acanthopterygii	Percomorphaceae	Eupercaria			Centrarchiformes	Terapontoidei		Kuhliidae	Valid	Examined	Yes
Clade42	Osteichthyes	Actinopterygii	Actinopteri	Neopterygii	Teleostei	Osteoglossocephalai	Clupeocephala	Euteleosteomorpha	Neoteleostei	Eurypterygia	Ctenosquamata	Acanthomorphata	Acanthopterygii	Percomorphaceae	Eupercaria			Centrarchiformes	Terapontoidei		Kyphosidae	Valid	Examined	Yes
Clade42	Osteichthyes	Actinopterygii	Actinopteri	Neopterygii	Teleostei	Osteoglossocephalai	Clupeocephala	Euteleosteomorpha	Neoteleostei	Eurypterygia	Ctenosquamata	Acanthomorphata	Acanthopterygii	Percomorphaceae	Eupercaria			Labriformes			Labridae	Valid	Examined	Yes
Clade42	Osteichthyes	Actinopterygii	Actinopteri	Neopterygii	Teleostei	Osteoglossocephalai	Clupeocephala	Euteleosteomorpha	Neoteleostei	Eurypterygia	Ctenosquamata	Acanthomorphata	Acanthopterygii	Percomorphaceae	Eupercaria			Pempheriformes			Lateolabracidae	Valid	Examined	Monotypic*
Clade42	Osteichthyes	Actinopterygii	Actinopteri	Neopterygii	Teleostei	Osteoglossocephalai	Clupeocephala	Euteleosteomorpha	Neoteleostei	Eurypterygia	Ctenosquamata	Acanthomorphata	Acanthopterygii	Percomorphaceae	Eupercaria			Centrarchiformes	Cirrhitoidei		Latridae	Valid	Examined	Yes
Clade42	Osteichthyes	Actinopterygii	Actinopteri	Neopterygii	Teleostei	Osteoglossocephalai	Clupeocephala	Euteleosteomorpha	Neoteleostei	Eurypterygia	Ctenosquamata	Acanthomorphata	Acanthopterygii	Percomorphaceae	Eupercaria			Chaetodontiformes			Leiognathidae	Valid	Examined	Yes
Clade42	Osteichthyes	Actinopterygii	Actinopteri	Neopterygii	Teleostei	Osteoglossocephalai	Clupeocephala	Euteleosteomorpha	Neoteleostei	Eurypterygia	Ctenosquamata	Acanthomorphata	Acanthopterygii	Percomorphaceae	Eupercaria			Pempheriformes			Leptoscopidae	Valid	Not examined	_
Clade42	Osteichthyes	Actinopterygii	Actinopteri	Neopterygii	Teleostei	Osteoglossocephalai	Clupeocephala	Euteleosteomorpha	Neoteleostei	Eurypterygia	Ctenosquamata	Acanthomorphata	Acanthopterygii	Percomorphaceae	Eupercaria			Spariformes			Lethrinidae	Valid	Examined	Yes
Clade42	Osteichthyes	Actinopterygii	Actinopteri	Neopterygii	Teleostei	Osteoglossocephalai	Clupeocephala	Euteleosteomorpha	Neoteleostei	Eurypterygia	Ctenosquamata	Acanthomorphata	Acanthopterygii	Percomorphaceae	Eupercaria			Lophiiformes	Ceratioidei		Linophrynidae	Valid	Not examined	_
Clade42	Osteichthyes	Actinopterygii	Actinopteri	Neopterygii	Teleostei	Osteoglossocephalai	Clupeocephala	Euteleosteomorpha	Neoteleostei	Eurypterygia	Ctenosquamata	Acanthomorphata	Acanthopterygii	Percomorphaceae	Eupercaria			Perciformes	Cottoidei	Cottales	Liparidae	Valid	Examined	Yes
Clade42	Osteichthyes	Actinopterygii	Actinopteri	Neopterygii	Teleostei	Osteoglossocephalai	Clupeocephala	Euteleosteomorpha	Neoteleostei	Eurypterygia	Ctenosquamata	Acanthomorphata	Acanthopterygii	Percomorphaceae	Eupercaria			Lobotiformes			Lobotidae	Valid	Examined	Monotypic*
Clade42	Osteichthyes	Actinopterygii	Actinopteri	Neopterygii	Teleostei	Osteoglossocephalai	Clupeocephala	Euteleosteomorpha	Neoteleostei	Eurypterygia	Ctenosquamata	Acanthomorphata	Acanthopterygii	Percomorphaceae	Eupercaria			Lophiiformes	Antennarioidei		Lophichthyidae	Valid	Not examined	_
Clade42	Osteichthyes	Actinopterygii	Actinopteri	Neopterygii	Teleostei	Osteoglossocephalai	Clupeocephala	Euteleosteomorpha	Neoteleostei	Eurypterygia	Ctenosquamata	Acanthomorphata	Acanthopterygii	Percomorphaceae	Eupercaria			Lophiiformes	Lophioidei		Lophiidae	Valid	Examined	Yes
Clade42	Osteichthyes	Actinopterygii	Actinopteri	Neopterygii	Teleostei	Osteoglossocephalai	Clupeocephala	Euteleosteomorpha	Neoteleostei	Eurypterygia	Ctenosquamata	Acanthomorphata	Acanthopterygii	Percomorphaceae	Eupercaria			Lutjaniformes			Lutjanidae	Valid	Examined	Yes
Clade42	Osteichthyes	Actinopterygii	Actinopteri	Neopterygii	Teleostei	Osteoglossocephalai	Clupeocephala	Euteleosteomorpha	Neoteleostei	Eurypterygia	Ctenosquamata	Acanthomorphata	Acanthopterygii	Percomorphaceae	Eupercaria			Acanthuriformes			Luvaridae	Valid	Examined	Monotypic*
Clade42	Osteichthyes	Actinopterygii	Actinopteri	Neopterygii	Teleostei	Osteoglossocephalai	Clupeocephala	Euteleosteomorpha	Neoteleostei	Eurypterygia	Ctenosquamata	Acanthomorphata	Acanthopterygii	Percomorphaceae	Eupercaria			Incertae sedis in Eupercaria			Malacanthidae	Valid	Examined	Yes
Clade42	Osteichthyes	Actinopterygii	Actinopteri	Neopterygii	Teleostei	Osteoglossocephalai	Clupeocephala	Euteleosteomorpha	Neoteleostei	Eurypterygia	Ctenosquamata	Acanthomorphata	Acanthopterygii	Percomorphaceae	Eupercaria			Lophiiformes	Ceratioidei		Melanocetidae	Valid	Examined	Yes
Clade42	Osteichthyes	Actinopterygii	Actinopteri	Neopterygii	Teleostei	Osteoglossocephalai	Clupeocephala	Euteleosteomorpha	Neoteleostei	Eurypterygia	Ctenosquamata	Acanthomorphata	Acanthopterygii	Percomorphaceae	Eupercaria			Centrarchiformes	Terapontoidei		Microcanthidae	Valid	Not examined	_
Clade42	Osteichthyes	Actinopterygii	Actinopteri	Neopterygii	Teleostei	Osteoglossocephalai	Clupeocephala	Euteleosteomorpha	Neoteleostei	Eurypterygia	Ctenosquamata	Acanthomorphata	Acanthopterygii	Percomorphaceae	Eupercaria			Tetraodontiformes	Moloidei		Molidae	Valid	Examined	Yes
Clade42	Osteichthyes	Actinopterygii	Actinopteri	Neopterygii	Teleostei	Osteoglossocephalai	Clupeocephala	Euteleosteomorpha	Neoteleostei	Eurypterygia	Ctenosquamata	Acanthomorphata	Acanthopterygii	Percomorphaceae	Eupercaria			Tetraodontiformes	Balistoidei		Monacanthidae	Valid	Examined	Yes
Clade42	Osteichthyes	Actinopterygii	Actinopteri	Neopterygii	Teleostei	Osteoglossocephalai	Clupeocephala	Euteleosteomorpha	Neoteleostei	Eurypterygia	Ctenosquamata	Acanthomorphata	Acanthopterygii	Percomorphaceae	Eupercaria			Incertae sedis in Eupercaria			Monodactylidae	Valid	Examined	Yes
Clade42	Osteichthyes	Actinopterygii	Actinopteri	Neopterygii	Teleostei	Osteoglossocephalai	Clupeocephala	Euteleosteomorpha	Neoteleostei	Eurypterygia	Ctenosquamata	Acanthomorphata	Acanthopterygii	Percomorphaceae	Eupercaria			Incertae sedis in Eupercaria			Moronidae	Valid	Examined	Yes
Clade42	Osteichthyes	Actinopterygii	Actinopteri	Neopterygii	Teleostei	Osteoglossocephalai	Clupeocephala	Euteleosteomorpha	Neoteleostei	Eurypterygia	Ctenosquamata	Acanthomorphata	Acanthopterygii	Percomorphaceae	Eupercaria			Spariformes			Nemipteridae	Valid	Examined	Yes
Clade42	Osteichthyes	Actinopterygii	Actinopteri	Neopterygii	Teleostei	Osteoglossocephalai	Clupeocephala	Euteleosteomorpha	Neoteleostei	Eurypterygia	Ctenosquamata	Acanthomorphata	Acanthopterygii	Percomorphaceae	Eupercaria			Lophiiformes	Ceratioidei		Neoceratiidae	Valid	Not examined	_
Clade42	Osteichthyes	Actinopterygii	Actinopteri	Neopterygii	Teleostei	Osteoglossocephalai	Clupeocephala	Euteleosteomorpha	Neoteleostei	Eurypterygia	Ctenosquamata	Acanthomorphata	Acanthopterygii	Percomorphaceae	Eupercaria			Perciformes	Scorpaenoidei		Neosebastidae	Valid	Not examined	_
Clade42	Osteichthyes	Actinopterygii	Actinopteri	Neopterygii	Teleostei	Osteoglossocephalai	Clupeocephala	Euteleosteomorpha	Neoteleostei	Eurypterygia	Ctenosquamata	Acanthomorphata	Acanthopterygii	Percomorphaceae	Eupercaria			Perciformes	Percoidei		Niphonidae	Valid	Examined	Monotypic*
Clade42	Osteichthyes	Actinopterygii	Actinopteri	Neopterygii	Teleostei	Osteoglossocephalai	Clupeocephala	Euteleosteomorpha	Neoteleostei	Eurypterygia	Ctenosquamata	Acanthomorphata	Acanthopterygii	Percomorphaceae	Eupercaria			Perciformes	Normanichthyoidei		Normanichthyidae	Valid	Not examined	_
Clade42	Osteichthyes	Actinopterygii	Actinopteri	Neopterygii	Teleostei	Osteoglossocephalai	Clupeocephala	Euteleosteomorpha	Neoteleostei	Eurypterygia	Ctenosquamata	Acanthomorphata	Acanthopterygii	Percomorphaceae	Eupercaria			Perciformes	Notothenioidei		Nototheniidae	Valid	Examined	Not monophyletic; more evidence needed
Clade42	Osteichthyes	Actinopterygii	Actinopteri	Neopterygii	Teleostei	Osteoglossocephalai	Clupeocephala	Euteleosteomorpha	Neoteleostei	Eurypterygia	Ctenosquamata	Acanthomorphata	Acanthopterygii	Percomorphaceae	Eupercaria			Lophiiformes	Ogcocephaloidei		Ogcocephalidae	Valid	Examined	Yes
Clade42	Osteichthyes	Actinopterygii	Actinopteri	Neopterygii	Teleostei	Osteoglossocephalai	Clupeocephala	Euteleosteomorpha	Neoteleostei	Eurypterygia	Ctenosquamata	Acanthomorphata	Acanthopterygii	Percomorphaceae	Eupercaria			Lophiiformes	Ceratioidei		Oneirodidae	Valid	Examined	Yes
Clade42	Osteichthyes	Actinopterygii	Actinopteri	Neopterygii	Teleostei	Osteoglossocephalai	Clupeocephala	Euteleosteomorpha	Neoteleostei	Eurypterygia	Ctenosquamata	Acanthomorphata	Acanthopterygii	Percomorphaceae	Eupercaria			Centrarchiformes	Terapontoidei		Oplegnathidae	Valid	Examined	Monotypic*
Clade42	Osteichthyes	Actinopterygii	Actinopteri	Neopterygii	Teleostei	Osteoglossocephalai	Clupeocephala	Euteleosteomorpha	Neoteleostei	Eurypterygia	Ctenosquamata	Acanthomorphata	Acanthopterygii	Percomorphaceae	Eupercaria			Tetraodontiformes	Ostracioidei		Ostraciidae	Valid	Examined	Yes
Clade42	Osteichthyes	Actinopterygii	Actinopteri	Neopterygii	Teleostei	Osteoglossocephalai	Clupeocephala	Euteleosteomorpha	Neoteleostei	Eurypterygia	Ctenosquamata	Acanthomorphata	Acanthopterygii	Percomorphaceae	Eupercaria			Pempheriformes			Ostracoberycidae	Valid	Examined	Monotypic*
Clade42	Osteichthyes	Actinopterygii	Actinopteri	Neopterygii	Teleostei	Osteoglossocephalai	Clupeocephala	Euteleosteomorpha	Neoteleostei	Eurypterygia	Ctenosquamata	Acanthomorphata	Acanthopterygii	Percomorphaceae	Eupercaria			Perciformes	Platycephaloidei		Parabembridae	Valid	Examined	Monotypic*
Clade42	Osteichthyes	Actinopterygii	Actinopteri	Neopterygii	Teleostei	Osteoglossocephalai	Clupeocephala	Euteleosteomorpha	Neoteleostei	Eurypterygia	Ctenosquamata	Acanthomorphata	Acanthopterygii	Percomorphaceae	Eupercaria			Incertae sedis in Eupercaria			Parascorpididae	Valid	Not examined	_
Clade42	Osteichthyes	Actinopterygii	Actinopteri	Neopterygii	Teleostei	Osteoglossocephalai	Clupeocephala	Euteleosteomorpha	Neoteleostei	Eurypterygia	Ctenosquamata	Acanthomorphata	Acanthopterygii	Percomorphaceae	Eupercaria			Perciformes	Scorpaenoidei		Pataecidae	Valid	Not examined	_
Clade42	Osteichthyes	Actinopterygii	Actinopteri	Neopterygii	Teleostei	Osteoglossocephalai	Clupeocephala	Euteleosteomorpha	Neoteleostei	Eurypterygia	Ctenosquamata	Acanthomorphata	Acanthopterygii	Percomorphaceae	Eupercaria			Pempheriformes			Pempheridae	Valid	Examined	Yes
Clade42	Osteichthyes	Actinopterygii	Actinopteri	Neopterygii	Teleostei	Osteoglossocephalai	Clupeocephala	Euteleosteomorpha	Neoteleostei	Eurypterygia	Ctenosquamata	Acanthomorphata	Acanthopterygii	Percomorphaceae	Eupercaria			Pempheriformes			Pentacerotidae	Valid	Examined	Yes
Clade42	Osteichthyes	Actinopterygii	Actinopteri	Neopterygii	Teleostei	Osteoglossocephalai	Clupeocephala	Euteleosteomorpha	Neoteleostei	Eurypterygia	Ctenosquamata	Acanthomorphata	Acanthopterygii	Percomorphaceae	Eupercaria			Centrarchiformes	Percichthyoidei		Percichthyidae	Valid	Examined	Yes
Clade42	Osteichthyes	Actinopterygii	Actinopteri	Neopterygii	Teleostei	Osteoglossocephalai	Clupeocephala	Euteleosteomorpha	Neoteleostei	Eurypterygia	Ctenosquamata	Acanthomorphata	Acanthopterygii	Percomorphaceae	Eupercaria			Perciformes	Percoidei		Percidae	Valid	Examined	Yes
Clade42	Osteichthyes	Actinopterygii	Actinopteri	Neopterygii	Teleostei	Osteoglossocephalai	Clupeocephala	Euteleosteomorpha	Neoteleostei	Eurypterygia	Ctenosquamata	Acanthomorphata	Acanthopterygii	Percomorphaceae	Eupercaria			Perciformes	Notothenioidei		Percophidae	Valid	Not examined	_
Clade42	Osteichthyes	Actinopterygii	Actinopteri	Neopterygii	Teleostei	Osteoglossocephalai	Clupeocephala	Euteleosteomorpha	Neoteleostei	Eurypterygia	Ctenosquamata	Acanthomorphata	Acanthopterygii	Percomorphaceae	Eupercaria			Perciformes	Triglioidei		Peristediidae	Valid	Examined	Yes
Clade42	Osteichthyes	Actinopterygii	Actinopteri	Neopterygii	Teleostei	Osteoglossocephalai	Clupeocephala	Euteleosteomorpha	Neoteleostei	Eurypterygia	Ctenosquamata	Acanthomorphata	Acanthopterygii	Percomorphaceae	Eupercaria			Perciformes	Scorpaenoidei		Perryenidae	Valid	Not examined	_
Clade42	Osteichthyes	Actinopterygii	Actinopteri	Neopterygii	Teleostei	Osteoglossocephalai	Clupeocephala	Euteleosteomorpha	Neoteleostei	Eurypterygia	Ctenosquamata	Acanthomorphata	Acanthopterygii	Percomorphaceae	Eupercaria			Perciformes	Cottoidei	Zoarcales	Pholidae	Valid	Examined	Yes
Clade42	Osteichthyes	Actinopterygii	Actinopteri	Neopterygii	Teleostei	Osteoglossocephalai	Clupeocephala	Euteleosteomorpha	Neoteleostei	Eurypterygia	Ctenosquamata	Acanthomorphata	Acanthopterygii	Percomorphaceae	Eupercaria			Uranoscopiformes			Pinguipedidae	Valid	Examined	Yes
Clade42	Osteichthyes	Actinopterygii	Actinopteri	Neopterygii	Teleostei	Osteoglossocephalai	Clupeocephala	Euteleosteomorpha	Neoteleostei	Eurypterygia	Ctenosquamata	Acanthomorphata	Acanthopterygii	Percomorphaceae	Eupercaria			Perciformes	Platycephaloidei		Platycephalidae	Valid	Examined	Yes
Clade42	Osteichthyes	Actinopterygii	Actinopteri	Neopterygii	Teleostei	Osteoglossocephalai	Clupeocephala	Euteleosteomorpha	Neoteleostei	Eurypterygia	Ctenosquamata	Acanthomorphata	Acanthopterygii	Percomorphaceae	Eupercaria			Perciformes	Platycephaloidei		Plectrogeniidae	Valid	Not examined	_
Clade42	Osteichthyes	Actinopterygii	Actinopteri	Neopterygii	Teleostei	Osteoglossocephalai	Clupeocephala	Euteleosteomorpha	Neoteleostei	Eurypterygia	Ctenosquamata	Acanthomorphata	Acanthopterygii	Percomorphaceae	Eupercaria			Pempheriformes			Polyprionidae	Valid	Examined	Yes
Clade42	Osteichthyes	Actinopterygii	Actinopteri	Neopterygii	Teleostei	Osteoglossocephalai	Clupeocephala	Euteleosteomorpha	Neoteleostei	Eurypterygia	Ctenosquamata	Acanthomorphata	Acanthopterygii	Percomorphaceae	Eupercaria			Incertae sedis in Eupercaria			Pomacanthidae	Valid	Examined	Yes
Clade42	Osteichthyes	Actinopterygii	Actinopteri	Neopterygii	Teleostei	Osteoglossocephalai	Clupeocephala	Euteleosteomorpha	Neoteleostei	Eurypterygia	Ctenosquamata	Acanthomorphata	Acanthopterygii	Percomorphaceae	Eupercaria			Priacanthiformes			Priacanthidae	Valid	Examined	Yes
Clade42	Osteichthyes	Actinopterygii	Actinopteri	Neopterygii	Teleostei	Osteoglossocephalai	Clupeocephala	Euteleosteomorpha	Neoteleostei	Eurypterygia	Ctenosquamata	Acanthomorphata	Acanthopterygii	Percomorphaceae	Eupercaria			Perciformes	Notothenioidei		Pseudaphritidae	Valid	Examined	Monotypic*
Clade42	Osteichthyes	Actinopterygii	Actinopteri	Neopterygii	Teleostei	Osteoglossocephalai	Clupeocephala	Euteleosteomorpha	Neoteleostei	Eurypterygia	Ctenosquamata	Acanthomorphata	Acanthopterygii	Percomorphaceae	Eupercaria			Perciformes	Cottoidei	Cottales	Psychrolutidae	Valid	Examined	Yes
Clade42	Osteichthyes	Actinopterygii	Actinopteri	Neopterygii	Teleostei	Osteoglossocephalai	Clupeocephala	Euteleosteomorpha	Neoteleostei	Eurypterygia	Ctenosquamata	Acanthomorphata	Acanthopterygii	Percomorphaceae	Eupercaria			Perciformes	Cottoidei	Zoarcales	Ptilichthyidae	Valid	Not examined	_
Clade42	Osteichthyes	Actinopterygii	Actinopteri	Neopterygii	Teleostei	Osteoglossocephalai	Clupeocephala	Euteleosteomorpha	Neoteleostei	Eurypterygia	Ctenosquamata	Acanthomorphata	Acanthopterygii	Percomorphaceae	Eupercaria			Perciformes	Cottoidei	Cottales	Rhamphocottidae	Valid	Not examined	_
Clade42	Osteichthyes	Actinopterygii	Actinopteri	Neopterygii	Teleostei	Osteoglossocephalai	Clupeocephala	Euteleosteomorpha	Neoteleostei	Eurypterygia	Ctenosquamata	Acanthomorphata	Acanthopterygii	Percomorphaceae	Eupercaria			Incertae sedis in Eupercaria			Scatophagidae	Valid	Examined	Yes
Clade42	Osteichthyes	Actinopterygii	Actinopteri	Neopterygii	Teleostei	Osteoglossocephalai	Clupeocephala	Euteleosteomorpha	Neoteleostei	Eurypterygia	Ctenosquamata	Acanthomorphata	Acanthopterygii	Percomorphaceae	Eupercaria			Incertae sedis in Eupercaria			Sciaenidae	Valid	Examined	Yes
Clade42	Osteichthyes	Actinopterygii	Actinopteri	Neopterygii	Teleostei	Osteoglossocephalai	Clupeocephala	Euteleosteomorpha	Neoteleostei	Eurypterygia	Ctenosquamata	Acanthomorphata	Acanthopterygii	Percomorphaceae	Eupercaria			Perciformes	Cottoidei	Cottales	Scorpaenichthyidae	Valid	Examined	Monotypic*
Clade42	Osteichthyes	Actinopterygii	Actinopteri	Neopterygii	Teleostei	Osteoglossocephalai	Clupeocephala	Euteleosteomorpha	Neoteleostei	Eurypterygia	Ctenosquamata	Acanthomorphata	Acanthopterygii	Percomorphaceae	Eupercaria			Perciformes	Scorpaenoidei		Scorpaenidae	Valid	Examined	Not monophyletic; more evidence needed
Clade42	Osteichthyes	Actinopterygii	Actinopteri	Neopterygii	Teleostei	Osteoglossocephalai	Clupeocephala	Euteleosteomorpha	Neoteleostei	Eurypterygia	Ctenosquamata	Acanthomorphata	Acanthopterygii	Percomorphaceae	Eupercaria			Centrarchiformes	Terapontoidei		Scorpididae	Valid	Not examined	_
Clade42	Osteichthyes	Actinopterygii	Actinopteri	Neopterygii	Teleostei	Osteoglossocephalai	Clupeocephala	Euteleosteomorpha	Neoteleostei	Eurypterygia	Ctenosquamata	Acanthomorphata	Acanthopterygii	Percomorphaceae	Eupercaria			Perciformes	Cottoidei	Zoarcales	Scytalinidae	Valid	Not examined	_
Clade42	Osteichthyes	Actinopterygii	Actinopteri	Neopterygii	Teleostei	Osteoglossocephalai	Clupeocephala	Euteleosteomorpha	Neoteleostei	Eurypterygia	Ctenosquamata	Acanthomorphata	Acanthopterygii	Percomorphaceae	Eupercaria			Perciformes	Scorpaenoidei		Sebastidae	Valid	Examined	Yes
Clade42	Osteichthyes	Actinopterygii	Actinopteri	Neopterygii	Teleostei	Osteoglossocephalai	Clupeocephala	Euteleosteomorpha	Neoteleostei	Eurypterygia	Ctenosquamata	Acanthomorphata	Acanthopterygii	Percomorphaceae	Eupercaria			Perciformes	Serranoidei		Serranidae	Valid	Examined	Yes
Clade42	Osteichthyes	Actinopterygii	Actinopteri	Neopterygii	Teleostei	Osteoglossocephalai	Clupeocephala	Euteleosteomorpha	Neoteleostei	Eurypterygia	Ctenosquamata	Acanthomorphata	Acanthopterygii	Percomorphaceae	Eupercaria			Perciformes	Scorpaenoidei		Setarchidae	Valid	Examined	Monotypic*
Clade42	Osteichthyes	Actinopterygii	Actinopteri	Neopterygii	Teleostei	Osteoglossocephalai	Clupeocephala	Euteleosteomorpha	Neoteleostei	Eurypterygia	Ctenosquamata	Acanthomorphata	Acanthopterygii	Percomorphaceae	Eupercaria			Incertae sedis in Eupercaria			Siganidae	Valid	Examined	Yes
Clade42	Osteichthyes	Actinopterygii	Actinopteri	Neopterygii	Teleostei	Osteoglossocephalai	Clupeocephala	Euteleosteomorpha	Neoteleostei	Eurypterygia	Ctenosquamata	Acanthomorphata	Acanthopterygii	Percomorphaceae	Eupercaria			Incertae sedis in Eupercaria			Sillaginidae	Valid	Examined	Yes
Clade42	Osteichthyes	Actinopterygii	Actinopteri	Neopterygii	Teleostei	Osteoglossocephalai	Clupeocephala	Euteleosteomorpha	Neoteleostei	Eurypterygia	Ctenosquamata	Acanthomorphata	Acanthopterygii	Percomorphaceae	Eupercaria			Centrarchiformes	Centrarchoidei		Sinipercidae	Valid	Examined	Yes
Clade42	Osteichthyes	Actinopterygii	Actinopteri	Neopterygii	Teleostei	Osteoglossocephalai	Clupeocephala	Euteleosteomorpha	Neoteleostei	Eurypterygia	Ctenosquamata	Acanthomorphata	Acanthopterygii	Percomorphaceae	Eupercaria			Spariformes			Sparidae	Valid	Examined	Yes
Clade42	Osteichthyes	Actinopterygii	Actinopteri	Neopterygii	Teleostei	Osteoglossocephalai	Clupeocephala	Euteleosteomorpha	Neoteleostei	Eurypterygia	Ctenosquamata	Acanthomorphata	Acanthopterygii	Percomorphaceae	Eupercaria			Perciformes	Cottoidei	Zoarcales	Stichaeidae	Valid	Examined	Not monophyletic; more evidence needed
Clade42	Osteichthyes	Actinopterygii	Actinopteri	Neopterygii	Teleostei	Osteoglossocephalai	Clupeocephala	Euteleosteomorpha	Neoteleostei	Eurypterygia	Ctenosquamata	Acanthomorphata	Acanthopterygii	Percomorphaceae	Eupercaria			Pempheriformes			Symphysanodontidae	Valid	Examined	Monotypic*
Clade42	Osteichthyes	Actinopterygii	Actinopteri	Neopterygii	Teleostei	Osteoglossocephalai	Clupeocephala	Euteleosteomorpha	Neoteleostei	Eurypterygia	Ctenosquamata	Acanthomorphata	Acanthopterygii	Percomorphaceae	Eupercaria			Perciformes	Scorpaenoidei		Synanceiidae	Valid	Examined	Monotypic*
Clade42	Osteichthyes	Actinopterygii	Actinopteri	Neopterygii	Teleostei	Osteoglossocephalai	Clupeocephala	Euteleosteomorpha	Neoteleostei	Eurypterygia	Ctenosquamata	Acanthomorphata	Acanthopterygii	Percomorphaceae	Eupercaria			Centrarchiformes	Terapontoidei		Terapontidae	Valid	Examined	Yes
Clade42	Osteichthyes	Actinopterygii	Actinopteri	Neopterygii	Teleostei	Osteoglossocephalai	Clupeocephala	Euteleosteomorpha	Neoteleostei	Eurypterygia	Ctenosquamata	Acanthomorphata	Acanthopterygii	Percomorphaceae	Eupercaria			Lophiiformes	Antennarioidei		Tetrabrachiidae	Valid	Not examined	_
Clade42	Osteichthyes	Actinopterygii	Actinopteri	Neopterygii	Teleostei	Osteoglossocephalai	Clupeocephala	Euteleosteomorpha	Neoteleostei	Eurypterygia	Ctenosquamata	Acanthomorphata	Acanthopterygii	Percomorphaceae	Eupercaria			Tetraodontiformes	Tetraodontoidei		Tetraodontidae	Valid	Examined	Yes
Clade42	Osteichthyes	Actinopterygii	Actinopteri	Neopterygii	Teleostei	Osteoglossocephalai	Clupeocephala	Euteleosteomorpha	Neoteleostei	Eurypterygia	Ctenosquamata	Acanthomorphata	Acanthopterygii	Percomorphaceae	Eupercaria			Perciformes	Scorpaenoidei		Tetrarogidae	Valid	Examined	Monotypic*
Clade42	Osteichthyes	Actinopterygii	Actinopteri	Neopterygii	Teleostei	Osteoglossocephalai	Clupeocephala	Euteleosteomorpha	Neoteleostei	Eurypterygia	Ctenosquamata	Acanthomorphata	Acanthopterygii	Percomorphaceae	Eupercaria			Lophiiformes	Ceratioidei		Thaumatichthyidae	Valid	Not examined	_
Clade42	Osteichthyes	Actinopterygii	Actinopteri	Neopterygii	Teleostei	Osteoglossocephalai	Clupeocephala	Euteleosteomorpha	Neoteleostei	Eurypterygia	Ctenosquamata	Acanthomorphata	Acanthopterygii	Percomorphaceae	Eupercaria			Perciformes	Percoidei		Trachinidae	Valid	Not examined	_
Clade42	Osteichthyes	Actinopterygii	Actinopteri	Neopterygii	Teleostei	Osteoglossocephalai	Clupeocephala	Euteleosteomorpha	Neoteleostei	Eurypterygia	Ctenosquamata	Acanthomorphata	Acanthopterygii	Percomorphaceae	Eupercaria			Tetraodontiformes	Triacanthoidei		Triacanthidae	Valid	Examined	Monotypic*
Clade42	Osteichthyes	Actinopterygii	Actinopteri	Neopterygii	Teleostei	Osteoglossocephalai	Clupeocephala	Euteleosteomorpha	Neoteleostei	Eurypterygia	Ctenosquamata	Acanthomorphata	Acanthopterygii	Percomorphaceae	Eupercaria			Tetraodontiformes	Triacanthodoidei		Triacanthodidae	Valid	Examined	Yes
Clade42	Osteichthyes	Actinopterygii	Actinopteri	Neopterygii	Teleostei	Osteoglossocephalai	Clupeocephala	Euteleosteomorpha	Neoteleostei	Eurypterygia	Ctenosquamata	Acanthomorphata	Acanthopterygii	Percomorphaceae	Eupercaria			Perciformes	Cottoidei	Cottales	Trichodontidae	Valid	Examined	Monotypic*
Clade42	Osteichthyes	Actinopterygii	Actinopteri	Neopterygii	Teleostei	Osteoglossocephalai	Clupeocephala	Euteleosteomorpha	Neoteleostei	Eurypterygia	Ctenosquamata	Acanthomorphata	Acanthopterygii	Percomorphaceae	Eupercaria			Perciformes	Triglioidei		Triglidae	Valid	Examined	Yes
Clade42	Osteichthyes	Actinopterygii	Actinopteri	Neopterygii	Teleostei	Osteoglossocephalai	Clupeocephala	Euteleosteomorpha	Neoteleostei	Eurypterygia	Ctenosquamata	Acanthomorphata	Acanthopterygii	Percomorphaceae	Eupercaria			Tetraodontiformes	Triodontoidei		Triodontidae	Valid	Examined	Monotypic*
Clade42	Osteichthyes	Actinopterygii	Actinopteri	Neopterygii	Teleostei	Osteoglossocephalai	Clupeocephala	Euteleosteomorpha	Neoteleostei	Eurypterygia	Ctenosquamata	Acanthomorphata	Acanthopterygii	Percomorphaceae	Eupercaria			Uranoscopiformes			Uranoscopidae	Valid	Examined	Yes
Clade42	Osteichthyes	Actinopterygii	Actinopteri	Neopterygii	Teleostei	Osteoglossocephalai	Clupeocephala	Euteleosteomorpha	Neoteleostei	Eurypterygia	Ctenosquamata	Acanthomorphata	Acanthopterygii	Percomorphaceae	Eupercaria			Acanthuriformes			Zanclidae	Valid	Examined	Monotypic*
Clade42	Osteichthyes	Actinopterygii	Actinopteri	Neopterygii	Teleostei	Osteoglossocephalai	Clupeocephala	Euteleosteomorpha	Neoteleostei	Eurypterygia	Ctenosquamata	Acanthomorphata	Acanthopterygii	Percomorphaceae	Eupercaria			Perciformes	Scorpaenoidei		Zanclorhynchidae	Valid	Not examined	_
Clade42	Osteichthyes	Actinopterygii	Actinopteri	Neopterygii	Teleostei	Osteoglossocephalai	Clupeocephala	Euteleosteomorpha	Neoteleostei	Eurypterygia	Ctenosquamata	Acanthomorphata	Acanthopterygii	Percomorphaceae	Eupercaria			Perciformes	Cottoidei	Zaniolepidoales	Zaniolepididae	Valid	Examined	Monotypic*
Clade42	Osteichthyes	Actinopterygii	Actinopteri	Neopterygii	Teleostei	Osteoglossocephalai	Clupeocephala	Euteleosteomorpha	Neoteleostei	Eurypterygia	Ctenosquamata	Acanthomorphata	Acanthopterygii	Percomorphaceae	Eupercaria			Perciformes	Cottoidei	Zoarcales	Zaproridae	Valid	Examined	Monotypic*
Clade42	Osteichthyes	Actinopterygii	Actinopteri	Neopterygii	Teleostei	Osteoglossocephalai	Clupeocephala	Euteleosteomorpha	Neoteleostei	Eurypterygia	Ctenosquamata	Acanthomorphata	Acanthopterygii	Percomorphaceae	Eupercaria			Perciformes	Cottoidei	Zoarcales	Zoarcidae	Valid	Examined	Yes
																								*Monotypic: either the family is monotypic or a single species was examined herein
